# Supplementary material for: Deep Learning Neural Network Prediction Method Improves Proteome Profiling of Vascular Sap of Grapevines during Pierce’s Disease Development
Source: Biology (Basel). 2020 Sep 1;9(9):261. doi: 10.3390/biology9090261 (PMC7565608; doi:10.3390/biology9090261)
Supplement: Supplementary file 1 [file biology-09-00261-s001.zip]

Archive with 13 entries (12 files):
- Supplemental material final/
- Supplemental material final/DIA_Scaffold_edgeR.html
- __MACOSX/Supplemental material final/._DIA_Scaffold_edgeR.html
- Supplemental material final/DIA_Prosit_edgeR.html
- __MACOSX/Supplemental material final/._DIA_Prosit_edgeR.html
- Supplemental material final/.DS_Store
- __MACOSX/Supplemental material final/._.DS_Store
- Supplemental material final/Figure S2_v.2.png
- __MACOSX/Supplemental material final/._Figure S2_v.2.png
- Supplemental material final/Figure S1.png
- __MACOSX/Supplemental material final/._Figure S1.png
- Supplemental material final/Supplemental Sagawa et al 2020 v.3.xlsx
- __MACOSX/Supplemental material final/._Supplemental Sagawa et al 2020 v.3.xlsx
