# Supplementary material for: Deep Learning Neural Network Prediction Method Improves Proteome Profiling of Vascular Sap of Grapevines during Pierce’s Disease Development
Source: Biology (Basel). 2020 Sep 1;9(9):261. doi: 10.3390/biology9090261 (PMC7565608; doi:10.3390/biology9090261)
Supplement: Supplementary file 1 [file biology-09-00261-s001.zip › Supplemental material final/Supplemental Sagawa et al 2020 v.3.xlsx]

## Sheet: Index
Supporting information for Sagawa et al., 2020 "Deep learning neural network prediction method improves proteome assessment of vascular sap of grapevines during Pierce’s disease development"
INDEX
Table S1: Quantification of Xf cells by qPCR in leaf sap samples: Standard curve R2=0:985
Table S2: Proteomics data of V. vinifera leaf sap using data-independent acquisition (GPF DIA)
Table S3: Proteomics data of Xf in the leaf sap using data-independent acquisition (GPF DIA)
Table S4: Proteomics data of V. vinifera leaf sap using data-independent acquisition implemented with Prosit (DIA+Prosit)
Table S5: Proteomics data of Xf in the leaf sap using data-independent acquisition implementend with Prosit (DIA+Prosit)
Table S6: Venn Diagram Analysis of V. vinifera proteome
Table S7: Venn Diagram Analysis of Xf proteome
Table S8: Gene ontology analysis of V. vinifera by Panther
Table S9: Summary of enrichment analysis by Metascape for increased proteins (Arabidopsis ID)
Table S10: Summary of enrichment analysis by Metascape for decreased proteins (Arabidopsis ID)

## Sheet: S1
Table S1: Quantification of Xf cells by qPCR in leaf sap samples. Standard curve R2 = 0.985
Sample	Treatment	Timepoint (weeks after inoculation)	Ct	cells/mL
W3*	Healthy	9	29.64	30400
W5	Healthy	12	30.08	21700
W6	Healthy	12	29.5	33700
Y4	Diseased	12	19.39	76800000
Y5	Diseased	12	18.13	202000000
Y6	Diseased	12	15.76	1240000000
*Sample W4 did not pass quality control requirement during preparation for MS/MS and was replaced by sample W3 also collected from a healthy grapevine 3 weeks prior.

## Sheet: S2
Table S2: Proteomics data of V. vinifera leaf sap using data-independent acquisition (GPF DIA)
							Exclusive Intensity (Normalized)													# SignalP-5.0				TargetP 2.0							ChloroP 1.0
Accession Number	Protein Stable ID	NCBI gene ID	Arabidopsis best match	Protein Name	Molecular Weight (kDa)	Matched peptides	Healthy W3	Healthy W5	Healthy W6	Healthy (H) Average	Diseased Y4	Diseased Y5	Diseased Y6	Diseased (D) Average	FDR	Candidate	Ratio log2(D/H)	Direction	Intensity log10(D*H)	Prediction	SP(Sec/SPI)	OTHER	CS Position	Prediction	OTHER	SP	mTP	cTP	luTP	CS Position	Length	Score	cTP	CS-score	cTP-length	Detected method
VIT_08s0007g06060	VIT_08s0007g06060.t01	100232892	AT3G57240.1	beta-1,3-glucanase 3	38	11	2.58161e+06	1.22255e+06	7.91015e+06	3.90477e+06	1.06041e+09	1.61426e+09	3.01691e+09	1.89719e+09	9.72955e-17	high	8.92441	up	15.8697	SP(Sec/SPI)	0.952274	0.047726	CS pos: 33-34. TVA-QT. Pr: 0.6960	SP	0.003559	0.996324	0.000102	9e-06	6e-06	CS pos: 33-34. TVA-QT. Pr: 0.8082	345	0.478	-	3.926	9	Both
VIT_03s0088g00810	VIT_03s0088g00810.t01	100258414	AT2G14610.1	pathogenesis-related gene 1	17	2	1.10126e+06	249612	628325	659734	3.59313e+07	9.50545e+07	9.76253e+07	7.62037e+07	9.37334e-12	high	6.85183	up	13.7013	SP(Sec/SPI)	0.995832	0.004168	CS pos: 24-25. CCA-QN. Pr: 0.5890	SP	4e-06	0.999996	0	0	0	CS pos: 24-25. CCA-QN. Pr: 0.7252	160	0.443	-	2.991	56	Both
VIT_03s0091g00160	VIT_03s0091g00160.t01	100254416	AT2G15220.1	Plant basic secretory protein (BSP) family protein	25	5	4.28441e+07	1.0896e+08	4.99097e+07	6.72378e+07	4.22156e+09	1.28225e+10	4.46234e+09	7.1688e+09	3.0048e-15	high	6.73631	up	17.6831	SP(Sec/SPI)	0.991674	0.008326	CS pos: 23-24. IQA-VE. Pr: 0.9261	SP	0.004707	0.99523	5.1e-05	1e-06	1e-05	CS pos: 23-24. IQA-VE. Pr: 0.8797	226	0.449	-	1.796	51	Both
VIT_04s0008g00120	VIT_04s0008g00120.t01	100233089	AT3G12500.1	basic chitinase	35	6	7.27598e+06	2.32952e+07	1.14336e+07	1.40016e+07	4.62885e+08	6.42647e+08	1.22903e+09	7.78188e+08	3.09139e-13	high	5.79645	up	16.0373	SP(Sec/SPI)	0.999804	0.000196	CS pos: 21-22. AFA-QE. Pr: 0.9775	SP	8e-06	0.999992	0	0	0	CS pos: 21-22. AFA-QE. Pr: 0.9361	325	0.464	-	-2.143	63	Both
VIT_03s0088g00700	VIT_03s0088g00700.t01	100242852	AT1G50060.1	CAP (Cysteine-rich secretory proteins)	17	2	340323	280070	1.40665e+06	675679	2.16508e+07	3.53161e+07	4.89286e+07	3.52985e+07	5.41587e-08	high	5.70712	up	13.3775	SP(Sec/SPI)	0.995724	0.004276	CS pos: 25-26. CCA-QN. Pr: 0.3617	SP	5e-06	0.999994	0	0	0	CS pos: 25-26. CCA-QN. Pr: 0.5146	161	0.452	-	7.77	54	Both
VIT_08s0007g06040	VIT_08s0007g06040.t01	100233076	AT3G57240.1	beta-1,3-glucanase 3	37	9	3.4825e+06	8.0773e+06	2.44447e+07	1.20015e+07	4.22156e+08	5.46981e+08	5.12345e+08	4.93828e+08	8.31257e-10	high	5.36272	up	15.7728	SP(Sec/SPI)	0.994177	0.005823	CS pos: 33-34. TGA-QI. Pr: 0.5491	SP	0.001356	0.998625	1.5e-05	3e-06	0	CS pos: 33-34. TGA-QI. Pr: 0.7939	340	0.456	-	0.311	5	Both
VIT_02s0025g04250	VIT_02s0025g04250.t01	100254732	AT4G11650.1	osmotin 34	24	4	1.29387e+06	1.43637e+06	4.248e+06	2.32608e+06	7.16924e+07	6.57616e+07	1.37899e+08	9.17845e+07	1.56481e-09	high	5.30228	up	14.3294	SP(Sec/SPI)	0.989646	0.010354	CS pos: 24-25. AHA-AI. Pr: 0.9661	SP	5e-06	0.999994	0	0	0	CS pos: 24-25. AHA-AI. Pr: 0.9764	225	0.528	Y	0.725	83	Both
VIT_02s0025g04330	VIT_02s0025g04330.t01	100232841	AT4G11650.1	osmotin 34	24	8	5.27098e+07	4.86705e+07	2.80663e+07	4.31489e+07	1.92963e+09	2.03223e+09	1.07044e+09	1.67743e+09	1.06225e-15	high	5.28079	up	16.8596	SP(Sec/SPI)	0.999077	0.000923	CS pos: 24-25. THA-AT. Pr: 0.9798	SP	0	1	0	0	0	CS pos: 24-25. THA-AT. Pr: 0.9521	222	0.497	-	-1.258	73	Both
VIT_07s0005g03140	VIT_07s0005g03140.t01	100249717	AT2G03200.1	Eukaryotic aspartyl protease family protein	47	2	1.59181e+06	612726	137463	780666	1.08511e+07	2.61802e+07	4.0697e+07	2.59094e+07	1.29804e-05	high	5.05263	up	13.3059	SP(Sec/SPI)	0.90975	0.09025	CS pos: 28-29. AAS-TW. Pr: 0.3088	SP	0.001664	0.997534	0.000116	0.000597	8.9e-05	CS pos: 28-29. AAS-TW. Pr: 0.4021	436	0.519	Y	1.08	74	Both
VIT_16s0098g01160	VIT_16s0098g01160.t01			Uncharacterized protein	78	7	115317	20289.5	70499.2	68701.7	1.33497e+06	1.61426e+06	3.71161e+06	2.22028e+06	2.34164e-06	high	5.01425	up	11.1834	OTHER	0.000966	0.999034	0	OTHER	0.998956	0.000827	0.000172	4.6e-05	0	0	733	0.437	-	7.606	51	DIA only
VIT_14s0081g00030	VIT_14s0081g00030.t01	100255405	AT3G04720.1	pathogenesis-related 4	15	3	2.83068e+06	2.55426e+06	3.96447e+06	3.11647e+06	6.10201e+07	1.40596e+08	8.90354e+07	9.68838e+07	4.04913e-11	high	4.95827	up	14.4799	SP(Sec/SPI)	0.9933	0.0067	CS pos: 23-24. AQS-AS. Pr: 0.3442	SP	5e-06	0.999993	2e-06	0	0	CS pos: 23-24. AQS-AS. Pr: 0.3002	143	0.433	-	-1.189	90	Both
VIT_06s0061g00120	VIT_06s0061g00120.t01	100265368	AT3G57240.1	beta-1,3-glucanase 3	37	13	2.89662e+07	2.67464e+07	9.29361e+07	4.95496e+07	1.36607e+09	1.28225e+09	1.47762e+09	1.37531e+09	1.08006e-10	high	4.79474	up	16.8334	SP(Sec/SPI)	0.948895	0.051105	CS pos: 27-28. IGA-QS. Pr: 0.5573	SP	0.000603	0.999233	0.000126	3.4e-05	3e-06	CS pos: 29-30. AQS-IG. Pr: 0.4833	344	0.455	-	2.99	43	Both
VIT_01s0127g00560	VIT_01s0127g00560.t01	100852822	AT1G60420.1	DC1 domain-containing protein	65	3	895141	1.57495e+06	378603	949564	2.26711e+07	1.81123e+07	3.46388e+07	2.51407e+07	2.6574e-07	high	4.72662	up	13.3779	OTHER	0.000541	0.999459	0	OTHER	0.999979	2e-05	0	0	0	0	572	0.437	-	-1.134	46	Both
VIT_07s0005g06000	VIT_07s0005g06000.t01	100256767		Uncharacterized protein	53	4	3.56362e+06	3.36718e+06	5.86387e+06	4.26489e+06	5.82738e+07	1.65186e+08	1.07044e+08	1.10168e+08	6.74162e-10	high	4.69105	up	14.672	OTHER	0.00072	0.99928	0	OTHER	0.998524	0.000197	0.00126	1.3e-05	6e-06	0	465	0.43	-	0.931	34	Both
VIT_03s0063g02490	VIT_03s0063g02490.t01	100853320	AT4G34480.1	O-Glycosyl hydrolases family 17 protein	52	2	3.40323e+06	2.73694e+06	444820	2.195e+06	2.48584e+07	5.46981e+07	7.40564e+07	5.12043e+07	9.22551e-06	high	4.54397	up	14.0507	SP(Sec/SPI)	0.727683	0.272317	CS pos: 26-27. AIG-FQ. Pr: 0.3924	SP	0.006853	0.992908	0.000205	2.3e-05	1.1e-05	CS pos: 26-27. AIG-FQ. Pr: 0.8652	490	0.484	-	0.897	44	Both
VIT_04s0008g00140	VIT_04s0008g00140.t01			Uncharacterized protein	32	4	3.81849e+06	6.41602e+06	5.10722e+06	5.11391e+06	7.00605e+07	1.09137e+08	1.5833e+08	1.12509e+08	3.86215e-10	high	4.45947	up	14.7599	SP(Sec/SPI)	0.999835	0.000165	CS pos: 20-21. SFG-QE. Pr: 0.8689	SP	2e-06	0.999999	0	0	0	CS pos: 20-21. SFG-QE. Pr: 0.9199	307	0.469	-	0.95	59	Both
VIT_04s0008g01140	VIT_04s0008g01140.t01	100261041	AT1G55120.3	beta-fructofuranosidase 5	68	4	1.59181e+06	641602	929362	1.05426e+06	2.26711e+07	2.38766e+07	2.18556e+07	2.28011e+07	7.61427e-08	high	4.4348	up	13.3809	OTHER	0.001571	0.998429	0	OTHER	0.992349	0.007587	3e-06	0	6.1e-05	0	607	0.439	-	0.951	57	Both
VIT_16s0050g02230	VIT_16s0050g02230.t01	100251796	AT5G24090.1	chitinase A	32	7	4.59083e+06	2.8007e+06	128288	2.5066e+06	3.05825e+07	7.04649e+07	5.48988e+07	5.1982e+07	0.000362561	high	4.37421	up	14.1149	SP(Sec/SPI)	0.995387	0.004613	CS pos: 25-26. TYA-GG. Pr: 0.9050	SP	7.8e-05	0.999921	0	0	0	CS pos: 25-26. TYA-GG. Pr: 0.8537	297	0.443	-	-0.479	17	Both
VIT_02s0025g04270	VIT_02s0025g04270.t01	100259841	AT4G11650.1	osmotin 34	24	5	5.39376e+08	1.7269e+09	4.99097e+08	9.21789e+08	1.11038e+10	2.55842e+10	9.76253e+09	1.54835e+10	2.71488e-07	high	4.07015	up	19.1545	SP(Sec/SPI)	0.991662	0.008338	CS pos: 24-25. AHA-AI. Pr: 0.9672	SP	2e-06	0.999998	0	0	0	CS pos: 24-25. AHA-AI. Pr: 0.9775	225	0.517	Y	6.255	38	Both
VIT_04s0008g07080	VIT_04s0008g07080.t01	100256004	AT5G10770.1	Eukaryotic aspartyl protease family protein	46	6	2.64175e+06	1.40367e+06	7.73009e+06	3.92517e+06	6.38959e+07	6.42647e+07	6.91135e+07	6.5758e+07	4.26579e-06	high	4.06634	up	14.4118	OTHER	0.000706	0.999294	0	OTHER	0.999299	0.000613	1e-06	7.9e-05	8e-06	0	432	0.485	-	2.529	51	Both
VIT_03s0063g00400	VIT_03s0063g00400.t01	100245165	AT4G25000.1	alpha-amylase-like	47	10	3.56362e+08	5.09643e+08	2.17864e+08	3.61289e+08	3.51134e+09	1.01853e+10	4.2615e+09	5.98604e+09	1.53861e-08	high	4.05037	up	18.335	SP(Sec/SPI)	0.859672	0.140328	CS pos: 22-23. LTA-SP. Pr: 0.6057	SP	0.028535	0.969771	0.000214	0.000543	0.000938	CS pos: 22-23. LTA-SP. Pr: 0.6913	424	0.454	-	-1.075	33	Both
VIT_02s0236g00030	VIT_02s0236g00030.t01	100256037		AAI domain-containing protein	12	3	3.56362e+06	3.36718e+06	1.06705e+07	5.8671e+06	5.19366e+07	3.14755e+07	1.86021e+08	8.98111e+07	5.759e-05	high	3.93617	up	14.7218	SP(Sec/SPI)	0.995354	0.004646	CS pos: 29-30. SSA-AP. Pr: 0.5529	SP	4e-06	0.999996	0	0	0	CS pos: 29-30. SSA-AP. Pr: 0.8501	112	0.446	-	3.494	27	Both
VIT_02s0025g04280	VIT_02s0025g04280.t01	100246096	AT4G11650.1	osmotin 34	25	4	2.46542e+07	7.1989e+07	3.69985e+07	4.45472e+07	4.847e+08	9.72686e+08	5.88251e+08	6.81879e+08	9.57607e-09	high	3.93611	up	16.4825	SP(Sec/SPI)	0.989136	0.010864	CS pos: 24-25. SYA-AT. Pr: 0.9511	SP	1.9e-05	0.999978	2e-06	1e-06	0	CS pos: 24-25. SYA-AT. Pr: 0.9364	237	0.53	Y	8.051	60	Both
VIT_16s0098g00970	VIT_16s0098g00970.t01	100853857	AT1G32960.1	Subtilisin-like protease SBT3.3	217	7	5.51939e+06	11409.5	7910.15	1.84624e+06	1.53276e+07	1.89659e+07	4.56628e+07	2.66521e+07	0.0598491	low	3.85159	up	13.692	OTHER	0.000849	0.999151	0	cTP	0.028484	0.000475	0.000176	0.885109	0.085755	CS pos: 72-73. KCF-AI. Pr: 0.2374	2018	0.59	Y	2.555	70	Both
VIT_06s0009g01080	VIT_06s0009g01080.t01	100242762	AT5G17920.1	Cobalamin-independent synthase family protein	89	4	2.83068e+06	4.23902e+06	3.00735e+06	3.35902e+06	5.82738e+07	3.53161e+07	5.00683e+07	4.7886e+07	2.52953e-07	high	3.83349	up	14.2064	OTHER	0.006978	0.993022	0	cTP	0.022218	0.001616	0.112576	0.841212	0.022378	CS pos: 40-41. RAM-AS. Pr: 0.3841	804	0.57	Y	6.411	40	Both
VIT_06s0004g07740	VIT_06s0004g07740.t01	100854151	AT5G05340.1	Peroxidase superfamily protein	28	8	9.37327e+07	8.65498e+07	3.14909e+08	1.65064e+08	3.20238e+09	1.69033e+09	2.08719e+09	2.32664e+09	3.09576e-07	high	3.81715	up	17.5844	OTHER	0.002871	0.997129	0	OTHER	0.998632	0.000448	0.000871	1.5e-05	3.4e-05	0	263	0.434	-	-3.022	31	Both
VIT_15s0046g01570	VIT_15s0046g01570.t01	100251711	AT5G24090.1	chitinase A	31	3	1.0762e+07	3.86604e+07	1.54236e+07	2.16153e+07	2.85413e+08	3.22087e+08	1.47762e+08	2.51754e+08	1.36285e-06	high	3.54189	up	15.7357	SP(Sec/SPI)	0.998928	0.001072	CS pos: 25-26. TRA-GT. Pr: 0.9189	SP	4e-06	0.999996	0	0	0	CS pos: 25-26. TRA-GT. Pr: 0.9501	289	0.448	-	3.934	24	Both
VIT_02s0025g04260	VIT_02s0025g04260.t01		AT4G11650.1	osmotin 34	19	4	1.15316e+08	3.36718e+08	1.37463e+08	1.96499e+08	1.49787e+09	3.0759e+09	1.51204e+09	2.0286e+09	1.36285e-06	high	3.36789	up	17.6006	SP(Sec/SPI)	0.994047	0.005953	CS pos: 24-25. AHA-AI. Pr: 0.9682	SP	1.3e-05	0.999986	1e-06	0	0	CS pos: 24-25. AHA-AI. Pr: 0.9763	174	0.495	-	6.255	38	Both
VIT_15s0046g02000	VIT_15s0046g02000.t01	100852885	AT3G61490.2	Pectin lyase-like superfamily protein	52	10	1.66683e+07	9.06287e+07	2.872e+07	4.5339e+07	4.12547e+08	5.10473e+08	3.79807e+08	4.34275e+08	1.98144e-05	high	3.25979	up	16.2942	SP(Sec/SPI)	0.955598	0.044402	CS pos: 28-29. SRG-EC. Pr: 0.5015	SP	0.010575	0.989257	0.000148	1.7e-05	3e-06	CS pos: 30-31. GEC-RK. Pr: 0.6627	479	0.453	-	1.497	13	Both
VIT_16s0050g02220	VIT_16s0050g02220.t01			Glyco_hydro_18 domain-containing protein	41	6	6.33711e+06	6.26998e+06	4.87736e+06	5.82815e+06	2.37396e+07	5.22363e+07	8.30926e+07	5.30229e+07	5.10703e-05	high	3.1855	up	14.49	OTHER	0.001187	0.998813	0	OTHER	0.990187	0.009274	0.000117	1e-06	0.000421	0	376	0.429	-	2.786	77	DIA only
VIT_15s0048g01200	VIT_15s0048g01200.t01		AT4G00230.1	xylem serine peptidase 1	164	8	4.09158e+06	2.02892e+07	3.0774e+07	1.8385e+07	1.24587e+08	2.44328e+08	7.23707e+07	1.47095e+08	0.000613239	high	3.00015	up	15.4321	SP(Sec/SPI)	0.969319	0.030681	CS pos: 26-27. INA-EK. Pr: 0.8925	SP	0.007431	0.992559	6e-06	3e-06	1e-06	CS pos: 26-27. INA-EK. Pr: 0.9597	1544	0.434	-	5.959	25	Both
VIT_02s0236g00020	VIT_02s0236g00020.t01 (+1)			AAI domain-containing protein	12	2	5.151e+06	3.77803e+06	5.34792e+06	4.75898e+06	2.37396e+07	1.98597e+07	6.01953e+07	3.45982e+07	0.000376776	high	2.86197	up	14.2166	#N/A	#N/A	#N/A	#N/A	#N/A	#N/A	#N/A	#N/A	#N/A	#N/A	#N/A	111	0.438	-	4.278	31	Both
VIT_08s0040g01140	VIT_08s0040g01140.t01	100260104	AT1G28110.1	serine carboxypeptidase-like 45	50	2	915991	826544	887533	876689	3.12949e+06	4.24593e+06	1.07044e+07	6.02661e+06	0.00108273	high	2.78121	up	12.7229	OTHER	0.273939	0.726061	0	OTHER	0.637862	0.326839	0.002816	0.018326	0.014158	0	453	0.441	-	4.776	20	Both
VIT_02s0025g00260	VIT_02s0025g00260.t01	100255362	AT3G61490.2	Pectin lyase-like superfamily protein	52	6	9.15991e+07	2.02892e+08	1.77086e+07	1.04067e+08	6.53843e+08	6.13723e+08	7.23707e+08	6.63758e+08	0.00160348	high	2.67315	up	16.8393	SP(Sec/SPI)	0.937846	0.062154	CS pos: 32-33. AES-RK. Pr: 0.5298	SP	0.004746	0.995109	0.000102	3.9e-05	4e-06	CS pos: 32-33. AES-RK. Pr: 0.8061	480	0.455	-	3.233	8	Both
VIT_18s0001g08370	VIT_18s0001g08370.t01	100253904	AT1G58370.1	GH10 domain-containing protein	105	13	1.32401e+07	4.04824e+07	4.1513e+07	3.17452e+07	2.11579e+08	2.03223e+08	1.73605e+08	1.96136e+08	5.33082e-05	high	2.62724	up	15.7942	OTHER	0.003421	0.996579	0	OTHER	0.800145	0.001269	0.195304	1.2e-05	0.00327	0	947	0.434	-	3.669	83	Both
VIT_19s0090g01490	VIT_19s0090g01490.t01	100246982	AT5G55480.1	SHV3-like 1	82	9	1.91378e+07	1.8504e+07	1.19725e+07	1.65381e+07	7.16924e+07	8.871e+07	1.3476e+08	9.83876e+07	6.86145e-05	high	2.57268	up	15.2114	SP(Sec/SPI)	0.994148	0.005852	CS pos: 21-22. VSA-QG. Pr: 0.6478	SP	0.000252	0.992625	0.0071	2.2e-05	1e-06	CS pos: 21-22. VSA-QG. Pr: 0.5205	300	0.547	Y	-0.673	53	Both
VIT_02s0025g04300	VIT_02s0025g04300.t01	100242737		Uncharacterized protein	24	5	8.54853e+06	2.32952e+06	1.34334e+06	4.07379e+06	2.72567e+07	1.85341e+07	1.86021e+07	2.14643e+07	0.0096095	high	2.3975	up	13.9417	SP(Sec/SPI)	0.993245	0.006755	CS pos: 24-25. SYA-AT. Pr: 0.9550	SP	3e-06	0.999995	1e-06	0	0	CS pos: 24-25. SYA-AT. Pr: 0.9414	225	0.533	Y	4.367	60	Both
VIT_10s0071g01100	VIT_10s0071g01100.t01	100245638	AT5G08380.1	alpha-galactosidase 1	45	2	10762	21740.8	7910.15	13471	63895.9	42459.3	99899.2	68751.5	0.0070261	high	2.35154	up	8.96668	SP(Sec/SPI)	0.905576	0.094424	CS pos: 24-25. AVA-VR. Pr: 0.6494	SP	0.004932	0.994583	0.000445	2.9e-05	1.1e-05	CS pos: 24-25. AVA-VR. Pr: 0.6781	408	0.453	-	2.034	21	Both
VIT_00s0357g00080	VIT_00s0357g00080.t01		AT1G13130.1	Cellulase (glycosyl hydrolase family 5) protein	54	3	10762	32156.5	378603	140507	393979	329589	1.31693e+06	680166	0.0931486	low	2.27524	up	10.9803	SP(Sec/SPI)	0.709836	0.290164	CS pos: 28-29. AQG-AD. Pr: 0.4840	SP	0.035315	0.962015	0.002202	0.000375	9.4e-05	CS pos: 28-29. AQG-AD. Pr: 0.6795	486	0.45	-	5.987	81	Both
VIT_18s0072g00160	VIT_18s0072g00160.t01	100854817	AT1G71695.1	Peroxidase superfamily protein	36	2	448633	4.14253e+06	5.22618e+06	3.27245e+06	1.24587e+07	1.04225e+07	2.03968e+07	1.4426e+07	0.0315955	med	2.14023	up	13.674	OTHER	0.001246	0.998754	0	OTHER	0.89159	0.002072	0.104747	0.001435	0.000156	0	332	0.444	-	-0.51	34	Both
VIT_01s0010g02000	VIT_01s0010g02000.t01			Peroxidase superfamily protein	35	2	10762	1.3405e+06	1.37463e+07	5.03251e+06	1.71978e+07	3.69805e+06	4.36076e+07	2.15012e+07	0.233491	no	2.09507	up	14.0342	SP(Sec/SPI)	0.989488	0.010512	CS pos: 27-28. CEA-QL. Pr: 0.9628	SP	0.001332	0.99866	3e-06	5e-06	1e-06	CS pos: 27-28. CEA-QL. Pr: 0.9312	324	0.483	-	6.357	46	DIA only
VIT_08s0058g01480	VIT_08s0058g01480.t01	100243039	AT5G01930.1	Glycosyl hydrolase superfamily protein	51	12	1.15316e+08	2.67464e+08	9.29361e+07	1.58572e+08	7.00605e+08	7.37858e+08	5.61775e+08	6.66746e+08	0.000810056	high	2.072	up	17.0242	OTHER	0.001933	0.998067	0	OTHER	0.978609	0.001661	0.014854	0.004775	0.000101	0	448	0.443	-	2.177	80	Both
VIT_01s0010g02010	VIT_01s0010g02010.t01			Peroxidase superfamily protein	32	2	428441	1.3405e+06	1.37463e+07	5.17173e+06	1.71978e+07	3.69805e+06	4.36076e+07	2.15012e+07	0.134444	no	2.0557	up	14.0461	OTHER	0.000415	0.999585	0	OTHER	0.998983	0.000678	5.8e-05	0.000249	3.2e-05	0	302	0.501	Y	3.23	24	DIA only
VIT_06s0004g01770	VIT_06s0004g01770.t01	100246702	AT5G12950.1	Putative glycosyl hydrolase of Uncharacterized protein function (DUF1680)	97	16	1.0762e+08	2.07618e+08	5.10722e+07	1.22103e+08	4.62885e+08	5.59722e+08	4.78148e+08	5.00252e+08	0.00191324	high	2.03455	up	16.7859	SP(Sec/SPI)	0.96766	0.03234	CS pos: 24-25. VLG-KE. Pr: 0.8993	SP	0.002017	0.997956	2.1e-05	6e-06	1e-06	CS pos: 24-25. VLG-KE. Pr: 0.9459	864	0.445	-	-0.008	20	Both
VIT_16s0050g01110	VIT_16s0050g01110.t01	100262858	AT3G48950.1	Pectin lyase-like superfamily protein	115	6	7.61888e+06	2.49612e+07	2.12904e+07	1.79569e+07	8.82009e+07	5.59722e+07	5.48988e+07	6.63573e+07	0.0106964	med	1.88572	up	15.0761	SP(Sec/SPI)	0.914735	0.085265	CS pos: 32-33. AEC-QT. Pr: 0.8343	SP	0.003416	0.996482	8.6e-05	1.3e-05	2e-06	CS pos: 32-33. AEC-QT. Pr: 0.9306	1051	0.443	-	-1.062	28	Both
VIT_07s0005g02380	VIT_07s0005g02380.t01	100267594	AT3G62020.1	germin-like protein 10	23	4	2.19731e+07	2.38378e+07	3.4529e+07	2.678e+07	1.16271e+08	9.07763e+07	8.90354e+07	9.86944e+07	0.0016247	high	1.88181	up	15.4221	SP(Sec/SPI)	0.998148	0.001852	CS pos: 19-20. ALA-SD. Pr: 0.9473	SP	0.000338	0.999662	0	0	0	CS pos: 19-20. ALA-SD. Pr: 0.9493	217	0.434	-	8.259	75	Both
VIT_07s0141g00520	VIT_07s0141g00520.t01	100258524	AT4G12910.1	serine carboxypeptidase-like 20	56	6	2.00397e+08	1.40367e+08	3.0774e+07	1.23846e+08	3.67683e+08	6.28019e+08	3.71161e+08	4.55621e+08	0.0126458	med	1.87929	up	16.7515	SP(Sec/SPI)	0.993081	0.006919	CS pos: 26-27. TEA-AP. Pr: 0.9222	SP	0.000444	0.999554	2e-06	0	0	CS pos: 26-27. TEA-AP. Pr: 0.8388	495	0.442	-	0.91	23	Both
VIT_17s0000g10430	VIT_17s0000g10430.t01	100233024	AT1G13440.1	glyceraldehyde-3-phosphate dehydrogenase C2	37	3	7.61888e+06	3.14243e+06	4.15131e+06	4.97087e+06	2.21551e+07	1.69033e+07	1.147e+07	1.68428e+07	0.0230889	med	1.76056	up	13.9228	OTHER	0.001403	0.998597	0	OTHER	0.99191	0.003171	0.004837	7.9e-05	4e-06	0	337	0.435	-	0.952	20	Both
VIT_08s0040g02200	VIT_08s0040g02200.t01	100256842	AT2G37130.1	Peroxidase superfamily protein	37	11	3.64663e+07	1.37172e+08	9.08207e+07	8.8153e+07	3.76247e+08	1.40596e+08	2.88113e+08	2.68319e+08	0.0207926	med	1.60587	up	16.3739	OTHER	0.430344	0.569656	0	SP	0.02604	0.970997	0.00296	1e-06	2e-06	CS pos: 29-30. GTS-VL. Pr: 0.4685	328	0.438	-	-6.492	6	Both
VIT_12s0028g00610	VIT_12s0028g00610.t01	100243717	AT3G59080.2	Eukaryotic aspartyl protease family protein	60	3	8.74765e+06	6.41602e+06	487736	5.21714e+06	1.68063e+07	1.14281e+07	1.86021e+07	1.56122e+07	0.125797	no	1.58134	up	13.9109	SP(Sec/SPI)	0.995471	0.004529	CS pos: 19-20. AAG-TH. Pr: 0.5277	SP	0.00254	0.997457	2e-06	0	0	CS pos: 19-20. AAG-TH. Pr: 0.6660	546	0.444	-	6.683	46	Both
VIT_10s0003g05420	VIT_10s0003g05420.t01	100250740	AT2G34790.1	FAD-binding Berberine family protein	61	12	2.83068e+07	1.11498e+08	7.55413e+07	7.1782e+07	1.56846e+08	1.34268e+08	3.01691e+08	1.97602e+08	0.0349084	med	1.4609	up	16.1518	SP(Sec/SPI)	0.994828	0.005172	CS pos: 22-23. VTA-SD. Pr: 0.8156	SP	7.5e-05	0.999918	3e-06	3e-06	0	CS pos: 22-23. VTA-SD. Pr: 0.7729	539	0.504	Y	1.216	63	Both
VIT_07s0005g02560	VIT_07s0005g02560.t01	100265739	AT1G02360.1	Chitinase family protein	19	2	1.20751e+06	1.57495e+06	2.6193e+06	1.80058e+06	6.10202e+06	4.34483e+06	4.1645e+06	4.87045e+06	0.0636175	low	1.43559	up	12.943	OTHER	0.006464	0.993536	0	OTHER	0.951219	0.048691	8.1e-05	6e-06	3e-06	0	173	0.425	-	1.035	75	Both
VIT_05s0094g00220	VIT_05s0094g00220.t01	100256098	AT3G54420.1	homolog of carrot EP3-3 chitinase	29	3	5.39376e+07	8.85658e+07	2.38883e+08	1.27129e+08	3.20238e+08	2.44328e+08	4.1645e+08	3.27005e+08	0.0495784	med	1.36302	up	16.6188	SP(Sec/SPI)	0.998761	0.001239	CS pos: 29-30. VVG-QD. Pr: 0.5642	SP	1.9e-05	0.999973	7e-06	1e-06	0	CS pos: 29-30. VVG-QD. Pr: 0.8299	274	0.439	-	1.471	19	Both
VIT_02s0025g02850	VIT_02s0025g02850.t01	100258241		Uncharacterized protein	83	9	5.64796e+07	6.56547e+07	7.21414e+07	6.47586e+07	1.64238e+08	1.57751e+08	1.31693e+08	1.51227e+08	0.0198576	med	1.22358	up	15.9909	SP(Sec/SPI)	0.731183	0.268817	CS pos: 36-37. AQA-ET. Pr: 0.5981	SP	0.108897	0.823025	0.067799	6.7e-05	0.000212	CS pos: 36-37. AQA-ET. Pr: 0.8136	784	0.477	-	4.078	35	Both
VIT_18s0001g14870	VIT_18s0001g14870.t01	100257482	AT1G20160.1	Subtilisin-like serine endopeptidase family protein	79	17	1.15316e+09	1.57495e+09	2.22938e+08	9.83683e+08	2.37396e+09	1.47222e+09	1.86021e+09	1.90213e+09	0.205681	no	0.95135	up	18.2721	OTHER	0.006829	0.993171	0	OTHER	0.996978	0.001559	0.000984	0.000471	8e-06	0	743	0.449	-	-0.407	71	Both
VIT_18s0001g00470	VIT_18s0001g00470.t01	100252389	AT1G76160.1	SKU5 similar 5	60	2	1.78604e+06	4.86705e+06	657938	2.43701e+06	5.82738e+06	3.37266e+06	4.56628e+06	4.58877e+06	0.328025	no	0.912996	up	13.0486	SP(Sec/SPI)	0.975458	0.024542	CS pos: 22-23. VAA-ED. Pr: 0.8377	SP	0.000514	0.999434	4.2e-05	6e-06	4e-06	CS pos: 22-23. VAA-ED. Pr: 0.9359	541	0.451	-	6.61	20	Both
VIT_07s0141g00930	VIT_07s0141g00930.t01	100255801	AT5G48540.1	receptor-like protein kinase-related family protein	29	5	8.35394e+07	7.03503e+07	3.78603e+07	6.39167e+07	1.1898e+08	9.28908e+07	1.37899e+08	1.1659e+08	0.135281	no	0.86718	up	15.8723	SP(Sec/SPI)	0.995264	0.004736	CS pos: 25-26. CSA-DS. Pr: 0.8321	SP	2.5e-05	0.999975	0	0	0	CS pos: 25-26. CSA-DS. Pr: 0.7157	262	0.435	-	3.654	24	Both
VIT_00s0184g00110	VIT_00s0184g00110.t01	100855225		DOMON domain-containing protein	26	2	3.32576e+07	2.93269e+07	9.08207e+06	2.38889e+07	3.76247e+07	5.7276e+07	3.54456e+07	4.34488e+07	0.258175	no	0.862977	up	15.0162	SP(Sec/SPI)	0.971269	0.028731	CS pos: 22-23. AYT-LN. Pr: 0.9148	SP	0.002475	0.97124	0.000119	0.025842	0.000324	CS pos: 22-23. AYT-LN. Pr: 0.9139	250	0.522	Y	2.545	69	Both
VIT_00s0357g00060	VIT_00s0357g00060.t01	100241293	AT1G13130.1	Cellulase (glycosyl hydrolase family 5) protein	57	3	1.95835e+06	128017	1.19725e+06	1.09454e+06	2.60299e+06	189659	2.94824e+06	1.91363e+06	0.52015	no	0.805987	up	12.3211	SP(Sec/SPI)	0.821447	0.178553	CS pos: 28-29. AQG-AD. Pr: 0.4046	SP	0.017093	0.981052	0.001606	0.0002	5e-05	CS pos: 28-29. AQG-AD. Pr: 0.5729	508	0.447	-	4.736	91	Both
VIT_18s0001g05030	VIT_18s0001g05030.t01	100257534		Uncharacterized protein	57	3	1.87021e+07	2.32952e+07	5.22618e+07	3.14197e+07	5.5651e+07	4.76401e+07	3.88654e+07	4.73855e+07	0.408123	no	0.592775	up	15.1728	SP(Sec/SPI)	0.903308	0.096692	CS pos: 26-27. SYG-RV. Pr: 0.7037	SP	0.001678	0.99789	0.000123	0.000305	4e-06	CS pos: 26-27. SYG-RV. Pr: 0.9222	508	0.489	-	4.389	35	Both
VIT_04s0044g01000	VIT_04s0044g01000.t01	100257530		Uncharacterized protein	61	12	8.95141e+07	2.12455e+08	2.50141e+07	1.08994e+08	1.53276e+08	1.77e+08	1.62018e+08	1.64098e+08	0.447132	no	0.590303	up	16.2525	SP(Sec/SPI)	0.991583	0.008417	CS pos: 21-22. SSA-SH. Pr: 0.7973	SP	0.000323	0.99957	1.4e-05	8.3e-05	1e-05	CS pos: 21-22. SSA-SH. Pr: 0.8228	555	0.533	Y	4.536	65	Both
VIT_11s0016g05530	VIT_11s0016g05530.t01		AT5G20230.1	blue-copper-binding protein	18	2	4.48633e+08	1.37172e+09	5.47249e+08	7.89201e+08	9.23577e+08	1.5416e+09	1.04607e+09	1.17042e+09	0.378538	no	0.568559	up	17.9655	SP(Sec/SPI)	0.995231	0.004769	CS pos: 24-25. SKA-ET. Pr: 0.7184	SP	1e-05	0.99999	0	0	0	CS pos: 24-25. SKA-ET. Pr: 0.8583	174	0.44	-	10.586	15	Both
VIT_08s0007g03830	VIT_08s0007g03830.t01	100245998	AT5G03690.2	Aldolase superfamily protein	39	2	1.29387e+07	2.07618e+06	867330	5.29408e+06	1.01268e+07	6.28019e+06	7.07233e+06	7.82645e+06	0.602362	no	0.563978	up	13.6174	OTHER	0.001814	0.998186	0	OTHER	0.999618	0.000297	8.1e-05	3e-06	1e-06	0	358	0.434	-	3.652	27	Both
VIT_00s0220g00120	VIT_00s0220g00120.t01	100251471	AT5G48380.1	BAK1-interacting receptor-like kinase 1	69	2	1.4187e+07	2.73694e+07	1.61504e+07	1.92356e+07	2.92061e+07	2.679e+07	2.88113e+07	2.82691e+07	0.426572	no	0.555445	up	14.7354	SP(Sec/SPI)	0.971013	0.028987	CS pos: 29-30. CYA-TE. Pr: 0.7181	SP	0.000494	0.999504	1e-06	0	1e-06	CS pos: 29-30. CYA-TE. Pr: 0.9346	621	0.433	-	-0.396	20	Both
VIT_08s0040g00320	VIT_08s0040g00320.t01	100258574	AT3G10740.1	alpha-L-arabinofuranosidase 1	84	18	8.35394e+08	1.68759e+09	5.10722e+08	1.01123e+09	1.24587e+09	1.65186e+09	1.12089e+09	1.33954e+09	0.520842	no	0.40562	up	18.1318	OTHER	0.314	0.686	0	SP	0.05036	0.949316	0.000258	3.3e-05	3.3e-05	CS pos: 28-29. VQS-TE. Pr: 0.9414	755	0.441	-	-0.542	84	Both
VIT_13s0019g02690	VIT_13s0019g02690.t01	100246108	AT3G53980.1	AAI domain-containing protein	12	7	1.18003e+08	1.01687e+08	1.40665e+08	1.20118e+08	9.89631e+07	9.50545e+07	2.68883e+08	1.543e+08	0.576237	no	0.361285	up	16.268	SP(Sec/SPI)	0.995862	0.004138	CS pos: 27-28. VDA-AG. Pr: 0.9272	SP	6e-06	0.999993	0	0	0	CS pos: 27-28. VDA-AG. Pr: 0.9312	118	0.436	-	5.667	76	Both
VIT_04s0008g07110	VIT_04s0008g07110.t01	100266429	AT5G10770.1	Eukaryotic aspartyl protease family protein	51	4	9.81502e+06	2.8007e+07	2.50141e+06	1.34411e+07	1.24587e+07	8.47174e+06	3.01691e+07	1.70332e+07	0.745022	no	0.341694	up	14.3597	OTHER	0.447768	0.552232	0	SP	0.027082	0.942792	0.014943	0.014709	0.000474	CS pos: 27-28. GLA-FQ. Pr: 0.8513	481	0.533	Y	1.577	65	Both
VIT_18s0001g12390	VIT_18s0001g12390.t01	100257468	AT4G34480.1	O-Glycosyl hydrolases family 17 protein	50	3	3.10378e+07	1.8504e+07	1.40665e+06	1.69828e+07	1.49787e+07	3.0759e+07	1.81787e+07	2.13055e+07	0.760548	no	0.327146	up	14.5585	SP(Sec/SPI)	0.952828	0.047172	CS pos: 24-25. ARS-ES. Pr: 0.4045	SP	0.000975	0.998122	0.000852	3.6e-05	1.4e-05	CS pos: 26-27. SES-FI. Pr: 0.4795	465	0.455	-	3.746	5	Both
VIT_03s0038g01780	VIT_03s0038g01780.t01	100260576	AT2G21170.1	triosephosphate isomerase	35	4	2.09841e+07	2.17403e+07	3.69985e+06	1.54748e+07	2.26711e+07	2.2802e+07	1.25766e+07	1.93499e+07	0.728421	no	0.322408	up	14.4763	OTHER	0.000711	0.999289	0	cTP	0.001142	2e-06	0.000128	0.998133	0.000596	CS pos: 69-70. VAM-AG. Pr: 0.7331	324	0.594	Y	12.639	67	Both
VIT_10s0003g01000	VIT_10s0003g01000.t01	100232859	AT1G53240.1	Lactate/malate dehydrogenase family protein	37	2	779635	1.5391e+06	3.78604e+06	2.03492e+06	2.48584e+06	1.61426e+06	3.01691e+06	2.37234e+06	0.790948	no	0.221334	up	12.6837	OTHER	0.001215	0.998785	0	mTP	0.002139	1.9e-05	0.994166	0.001512	0.002164	CS pos: 30-31. RSY-CV. Pr: 0.7830	352	0.497	-	1.127	17	Both
VIT_00s0510g00050	VIT_00s0510g00050.t01	100259162	AT4G35880.1	Eukaryotic aspartyl protease family protein	33	3	5.64796e+07	7.1989e+07	3.96447e+07	5.60377e+07	6.38959e+07	4.76401e+07	7.93529e+07	6.36296e+07	0.764488	no	0.1833	up	15.5521	OTHER	0.011719	0.988281	0	OTHER	0.967277	0.004369	0.000138	0.026412	0.001804	0	306	0.48	-	0.355	50	Both
VIT_15s0048g01170	VIT_15s0048g01170.t01	100255668	AT1G01900.1	subtilase family protein	157	12	5.27098e+08	4.5422e+08	3.69985e+08	4.50434e+08	4.52349e+08	2.50019e+08	8.30926e+08	5.11098e+08	0.764488	no	0.182283	up	17.3621	OTHER	0.002816	0.997184	0	OTHER	0.972672	0.020301	0.000746	0.006025	0.000256	0	1473	0.456	-	0.475	30	Both
VIT_05s0020g03130	VIT_05s0020g03130.t01	100256313	AT5G26330.1	Cupredoxin superfamily protein	20	2	2.52285e+07	9.71105e+07	7.38218e+07	6.53869e+07	5.96312e+07	5.46981e+07	8.90354e+07	6.77882e+07	0.934002	no	0.0520328	up	15.6466	SP(Sec/SPI)	0.97464	0.02536	CS pos: 24-25. SFA-AV. Pr: 0.8836	SP	0.000375	0.999624	1e-06	0	0	CS pos: 24-25. SFA-AV. Pr: 0.8783	190	0.436	-	1.599	73	Both
VIT_14s0060g00120	VIT_14s0060g00120.t01	100232998	AT1G09560.1	germin-like protein 5	23	3	1.59181e+08	2.93269e+08	4.87736e+08	3.13395e+08	3.20238e+08	2.55842e+08	3.01691e+08	2.92591e+08	0.861345	no	-0.0990997	down	16.9624	SP(Sec/SPI)	0.999194	0.000806	CS pos: 21-22. VAA-DP. Pr: 0.7241	SP	3.3e-05	0.999966	0	0	0	CS pos: 21-22. VAA-DP. Pr: 0.6187	217	0.454	-	3.915	76	Both
VIT_02s0025g04290	VIT_02s0025g04290.t01	100265026		Uncharacterized protein	24	3	6.63577e+06	9.49e+06	1.11734e+07	9.09972e+06	4.3199e+06	6.42647e+06	1.25766e+07	7.77432e+06	0.764488	no	-0.227106	down	13.8497	SP(Sec/SPI)	0.991202	0.008798	CS pos: 24-25. CHA-AT. Pr: 0.9591	SP	7e-06	0.999993	0	0	0	CS pos: 24-25. CHA-AT. Pr: 0.9516	224	0.488	-	3.745	93	Both
VIT_06s0061g00100	VIT_06s0061g00100.t01		AT3G57240.1	beta-1,3-glucanase 3	33	4	1.15316e+07	1.25102e+07	2.68031e+07	1.69483e+07	7.68198e+06	1.81123e+07	1.62018e+07	1.39987e+07	0.737287	no	-0.275853	down	14.3752	SP(Sec/SPI)	0.965214	0.034786	CS pos: 27-28. IGA-QS. Pr: 0.5078	SP	0.00023	0.999744	2.1e-05	4e-06	1e-06	CS pos: 29-30. AQS-IG. Pr: 0.6368	311	0.459	-	2.99	43	Both
VIT_15s0048g01180	VIT_15s0048g01180.t01	100265949	AT1G01900.1	subtilase family protein	81	10	2.4093e+07	3.29053e+07	4.99097e+07	3.5636e+07	2.02057e+07	3.87233e+07	2.62762e+07	2.84017e+07	0.652713	no	-0.327356	down	15.0052	SP(Sec/SPI)	0.992289	0.007711	CS pos: 20-21. SIA-SE. Pr: 0.6354	SP	0.000689	0.999302	7e-06	0	1e-06	CS pos: 20-21. SIA-SE. Pr: 0.6112	767	0.43	-	2.814	10	Both
VIT_14s0068g01110	VIT_14s0068g01110.t01	100266854	AT3G26720.1	Glycosyl hydrolase family 38 protein	114	18	6.33711e+08	6.12726e+08	4.99097e+08	5.81844e+08	3.85011e+08	5.46981e+08	3.54456e+08	4.28816e+08	0.405695	no	-0.440274	down	17.3971	SP(Sec/SPI)	0.995902	0.004098	CS pos: 19-20. GES-SY. Pr: 0.6133	SP	0.001151	0.99867	8.7e-05	8.1e-05	1.1e-05	CS pos: 19-20. GES-SY. Pr: 0.8095	1013	0.436	-	0.646	11	Both
VIT_07s0129g00490	VIT_07s0129g00490.t01	100242388	AT5G67360.1	Subtilase family protein	81	14	5.03375e+08	4.5422e+08	2.74274e+08	4.10623e+08	2.72567e+08	1.94076e+08	3.15909e+08	2.60851e+08	0.239453	no	-0.654588	down	17.0298	SP(Sec/SPI)	0.895468	0.104532	CS pos: 24-25. VAA-VE. Pr: 0.5080	SP	0.005269	0.994686	3.4e-05	3e-06	7e-06	CS pos: 24-25. VAA-VE. Pr: 0.5516	767	0.44	-	4.703	22	Both
VIT_06s0004g01240	VIT_06s0004g01240.t01	100253646	AT5G19890.1	Peroxidase superfamily protein	29	6	2.83068e+09	5.98778e+09	2.6193e+09	3.81259e+09	2.02057e+09	2.55842e+09	1.99325e+09	2.19075e+09	0.170059	no	-0.799347	down	18.9218	OTHER	0.002225	0.997775	0	OTHER	0.990265	0.002653	0.006821	0.000168	9.3e-05	0	272	0.444	-	3.994	50	Both
VIT_07s0104g00620	VIT_07s0104g00620.t01	100240957	AT1G54790.3	GDSL-like Lipase/Acylhydrolase superfamily protein	32	2	727598	1.57495e+06	2.9389e+06	1.74715e+06	343142	827890	1.77649e+06	982507	0.385613	no	-0.830462	down	12.2347	SP(Sec/SPI)	0.968794	0.031206	CS pos: 23-24. ISP-SN. Pr: 0.5654	SP	0.064873	0.933705	0.000571	0.00067	0.000182	CS pos: 23-24. ISP-SN. Pr: 0.6390	297	0.479	-	-0.238	52	Both
VIT_12s0059g02600	VIT_12s0059g02600.t01	100255186	AT3G22060.1	Receptor-like protein kinase-related family protein	43	9	1.45175e+08	2.02892e+08	3.22244e+08	2.23437e+08	9.4509e+07	1.98597e+08	6.91135e+07	1.2074e+08	0.171146	no	-0.887967	down	16.431	OTHER	0.000548	0.999452	0	OTHER	0.988612	0.001851	0.008593	0.000659	0.000284	0	388	0.475	-	1.648	17	Both
VIT_12s0059g02590	VIT_12s0059g02590.t01	100265480		Uncharacterized protein	27	10	2.19731e+08	4.5422e+08	4.1513e+08	3.63027e+08	2.06763e+08	2.07957e+08	1.62018e+08	1.92246e+08	0.0978194	low	-0.917125	down	16.8438	SP(Sec/SPI)	0.956893	0.043107	CS pos: 25-26. VGT-DP. Pr: 0.5134	SP	0.000883	0.998993	0.000103	6e-06	1.5e-05	CS pos: 24-25. IVG-TD. Pr: 0.6713	242	0.454	-	-0.534	33	Both
VIT_00s0567g00020	VIT_00s0567g00020.t01	100256220	AT1G49570.1	Peroxidase superfamily protein	36	4	1.87021e+07	2.61376e+07	1.43941e+08	6.29269e+07	2.06763e+07	1.31212e+07	6.45004e+07	3.2766e+07	0.354414	no	-0.941479	down	15.3143	SP(Sec/SPI)	0.988883	0.011117	CS pos: 25-26. VSG-QL. Pr: 0.9604	SP	0.016954	0.983035	1e-05	1e-06	1e-06	CS pos: 25-26. VSG-QL. Pr: 0.9392	327	0.457	-	4.433	47	Both
VIT_00s0187g00040	VIT_00s0187g00040.t01	100853114	AT5G47550.1	Cystatin/monellin superfamily protein	13	2	1.55558e+08	2.73694e+08	1.19725e+08	1.82992e+08	1.01268e+08	1.11679e+08	6.45004e+07	9.24826e+07	0.0977096	low	-0.984529	down	16.2285	SP(Sec/SPI)	0.976489	0.023511	CS pos: 24-25. GFA-AR. Pr: 0.7455	SP	5e-05	0.99993	1.3e-05	2e-06	5e-06	CS pos: 24-25. GFA-AR. Pr: 0.6357	118	0.449	-	4.518	44	Both
VIT_16s0098g00820	VIT_16s0098g00820.t01	100854291	AT5G42180.1	Peroxidase superfamily protein	74	9	6.33711e+06	1.7269e+07	3.4529e+07	1.93784e+07	1.53276e+07	3.69805e+06	1.02226e+07	9.74942e+06	0.284975	no	-0.99106	down	14.2763	SP(Sec/SPI)	0.998864	0.001136	CS pos: 21-22. IEA-EL. Pr: 0.9471	SP	0.000397	0.999602	0	0	0	CS pos: 21-22. IEA-EL. Pr: 0.9739	676	0.431	-	2.354	20	Both
VIT_07s0130g00220	VIT_07s0130g00220.t01	100261264	AT4G33420.1	Peroxidase superfamily protein	34	5	2.58161e+07	2.07618e+07	7.55413e+06	1.8044e+07	7.50712e+06	2.61802e+06	1.69653e+07	9.03016e+06	0.284975	no	-0.998699	down	14.212	OTHER	0.024483	0.975517	0	OTHER	0.990899	0.008427	0.000601	5.5e-05	1.8e-05	0	310	0.433	-	4.39	33	Both
VIT_13s0084g00820	VIT_13s0084g00820.t01	100244589	AT5G07030.1	Eukaryotic aspartyl protease family protein	47	5	6.9485e+08	5.85148e+08	2.55967e+08	5.11989e+08	1.33498e+08	5.22363e+07	5.61775e+08	2.4917e+08	0.247775	no	-1.03898	down	17.1058	SP(Sec/SPI)	0.994705	0.005295	CS pos: 24-25. ALG-LT. Pr: 0.4896	SP	5.5e-05	0.999945	1e-06	0	0	CS pos: 24-25. ALG-LT. Pr: 0.4750	437	0.461	-	5.053	64	Both
VIT_17s0000g03230	VIT_17s0000g03230.t01	100252482	AT5G13980.1	Glycosyl hydrolase family 38 protein	113	4	7.97795e+06	4.86705e+06	3.53333e+06	5.45945e+06	3.51134e+06	2.55842e+06	1.86021e+06	2.64333e+06	0.181514	no	-1.0464	down	13.1593	OTHER	0.003426	0.996574	0	OTHER	0.998815	0.000843	0.000306	3.3e-05	3e-06	0	1003	0.437	-	0.747	32	Both
VIT_14s0066g00250	VIT_14s0066g00250.t01	100267902	AT5G14450.1	GDSL-like Lipase/Acylhydrolase superfamily protein	43	3	1.20751e+06	1.61163e+07	3.87422e+06	7.06602e+06	4.22156e+06	1.47222e+06	4.2615e+06	3.31843e+06	0.306803	no	-1.0904	down	13.3701	SP(Sec/SPI)	0.844468	0.155532	CS pos: 25-26. VGG-EV. Pr: 0.5805	SP	0.012581	0.986733	0.000673	1e-05	3e-06	CS pos: 25-26. VGG-EV. Pr: 0.4193	388	0.441	-	2.806	60	Both
VIT_12s0059g02620	VIT_12s0059g02620.t01	100267027	AT3G22060.1	Receptor-like protein kinase-related family protein	28	4	4.69777e+07	3.86604e+07	6.57937e+07	5.04773e+07	2.78916e+07	3.0759e+07	1.147e+07	2.33735e+07	0.122296	no	-1.11076	down	15.0718	SP(Sec/SPI)	0.803988	0.196012	CS pos: 33-34. VVG-VD. Pr: 0.6122	SP	0.012915	0.987034	4.8e-05	2e-06	1e-06	CS pos: 33-34. VVG-VD. Pr: 0.8853	252	0.506	Y	0.271	27	Both
VIT_19s0014g02880	VIT_19s0014g02880.t01	100264047	AT1G13130.1	Cellulase (glycosyl hydrolase family 5) protein	56	4	4.18689e+07	1.0896e+08	1.37463e+08	9.60971e+07	4.42052e+07	3.96253e+07	4.89286e+07	4.4253e+07	0.0876926	low	-1.11872	down	15.6287	SP(Sec/SPI)	0.990664	0.009336	CS pos: 25-26. VVA-LP. Pr: 0.9577	SP	0.002173	0.997798	2.8e-05	0	1e-06	CS pos: 25-26. VVA-LP. Pr: 0.9631	509	0.451	-	-3.761	24	Both
VIT_06s0061g00890	VIT_06s0061g00890.t01	100267109	AT2G27920.1	serine carboxypeptidase-like 51	51	8	1.35485e+08	2.38378e+08	2.22938e+07	1.32052e+08	6.24415e+07	7.55045e+07	4.36076e+07	6.05179e+07	0.175183	no	-1.12568	down	15.9026	SP(Sec/SPI)	0.980682	0.019318	CS pos: 21-22. VNG-GM. Pr: 0.7282	SP	0.002562	0.997327	9.5e-05	2e-06	1.4e-05	CS pos: 21-22. VNG-GM. Pr: 0.6058	458	0.431	-	4.009	23	Both
VIT_13s0320g00040	VIT_13s0320g00040.t01	100240836	AT1G05590.1	beta-hexosaminidase 2	64	9	1.0517e+08	4.648e+07	4.1513e+07	6.43876e+07	3.12949e+07	2.8706e+07	2.45224e+07	2.81744e+07	0.083065	low	-1.1924	down	15.2587	SP(Sec/SPI)	0.958394	0.041606	CS pos: 24-25. ISA-SE. Pr: 0.6610	SP	0.001224	0.997896	0.000104	0.000579	0.000197	CS pos: 24-25. ISA-SE. Pr: 0.7661	576	0.547	Y	3.394	46	Both
VIT_18s0001g06890	VIT_18s0001g06890.t01		AT5G05340.1	Peroxidase superfamily protein	28	2	2.64175e+08	5.98778e+08	3.00735e+08	3.87896e+08	1.60499e+08	2.128e+08	1.28695e+08	1.67332e+08	0.0383381	med	-1.21296	down	16.8123	OTHER	0.021423	0.978577	0	OTHER	0.99257	0.005894	0.001409	3.5e-05	9.3e-05	0	263	0.431	-	-2.833	19	Both
VIT_06s0004g01180	VIT_06s0004g01180.t01	100260291	AT5G06730.1	Peroxidase superfamily protein	36	6	1.0517e+09	2.22467e+09	1.37463e+09	1.55033e+09	5.07543e+08	6.88609e+08	7.75466e+08	6.57206e+08	0.0278168	med	-1.23816	down	18.0081	SP(Sec/SPI)	0.997538	0.002462	CS pos: 23-24. SYG-QL. Pr: 0.9589	SP	0.000268	0.999731	1e-06	0	0	CS pos: 23-24. SYG-QL. Pr: 0.9343	341	0.45	-	2.044	36	Both
VIT_06s0004g03020	VIT_06s0004g03020.t01	100245036	AT2G28470.1	beta-galactosidase 8	92	8	2.46542e+08	3.001e+08	1.89751e+08	2.45464e+08	1.21751e+08	1.28225e+08	5.88251e+07	1.02934e+08	0.0297265	med	-1.2538	down	16.4025	SP(Sec/SPI)	0.989997	0.010003	CS pos: 23-24. SFA-ST. Pr: 0.7378	SP	0.0001	0.999781	0.000101	1.6e-05	3e-06	CS pos: 23-24. SFA-ST. Pr: 0.8066	846	0.453	-	1.498	10	Both
VIT_11s0118g00420	VIT_11s0118g00420.t01	100255842	AT5G34940.2	glucuronidase 3	61	7	3.81849e+08	6.56547e+08	8.67331e+07	3.75043e+08	1.43045e+08	1.89659e+08	1.12089e+08	1.48264e+08	0.0803474	low	-1.33889	down	16.7451	SP(Sec/SPI)	0.998189	0.001811	CS pos: 19-20. VNA-DT. Pr: 0.9543	SP	0.008174	0.991812	1.2e-05	1e-06	2e-06	CS pos: 19-20. VNA-DT. Pr: 0.9448	548	0.441	-	7.247	18	Both
VIT_17s0119g00120	VIT_17s0119g00120.t01	100242398	AT1G17860.1	Kunitz family trypsin and protease inhibitor protein	23	5	2.4093e+07	7.03503e+07	6.42961e+07	5.29131e+07	1.68063e+07	1.85341e+07	2.45224e+07	1.99543e+07	0.0513074	low	-1.40693	down	15.0236	SP(Sec/SPI)	0.999258	0.000742	CS pos: 27-28. AEA-AP. Pr: 0.7279	SP	1.2e-05	0.999988	0	0	0	CS pos: 27-28. AEA-AP. Pr: 0.6753	205	0.439	-	2.73	23	Both
VIT_03s0091g00750	VIT_03s0091g00750.t01	100854429	AT3G19620.1	Glycosyl hydrolase family protein	99	14	2.96409e+08	5.33662e+08	3.4529e+08	3.91787e+08	1.56846e+08	1.57751e+08	1.147e+08	1.43099e+08	0.0079339	high	-1.45306	down	16.7487	OTHER	0.264824	0.735176	0	OTHER	0.686838	0.271405	0.013255	0.010698	0.017804	0	896	0.472	-	3.999	23	Both
VIT_16s0022g00680	VIT_16s0022g00680.t01	100253642	AT4G12420.1	Cupredoxin superfamily protein	66	7	1.62889e+08	8.45797e+07	1.22514e+07	8.65733e+07	2.37396e+07	4.44603e+07	2.62762e+07	3.1492e+07	0.109423	no	-1.45893	down	15.4356	SP(Sec/SPI)	0.986548	0.013452	CS pos: 23-24. CFA-AD. Pr: 0.8954	SP	0.001405	0.998577	1.5e-05	2e-06	1e-06	CS pos: 23-24. CFA-AD. Pr: 0.9261	592	0.474	-	0.152	86	Both
VIT_01s0010g01950	VIT_01s0010g01950.t01			Peroxidase superfamily protein	29	4	6.33711e+07	1.5391e+08	9.51009e+07	1.04127e+08	3.85011e+07	4.34483e+07	2.81555e+07	3.67016e+07	0.0155539	med	-1.50443	down	15.5822	OTHER	0.002942	0.997058	0	OTHER	0.998011	0.000693	0.001135	2.1e-05	0.000139	0	266	0.435	-	0.13	31	DIA only
VIT_01s0010g01960	VIT_01s0010g01960.t01			Peroxidase superfamily protein	28	4	6.33711e+07	1.5391e+08	9.51009e+07	1.04127e+08	3.85011e+07	4.34483e+07	2.81555e+07	3.67016e+07	0.0155539	med	-1.50443	down	15.5822	OTHER	0.002979	0.997021	0	OTHER	0.99675	0.001083	0.001822	2.9e-05	0.000315	0	265	0.431	-	0.13	31	DIA only
VIT_06s0004g08210	VIT_06s0004g08210.t01	100241663	AT5G58300.1	Leucine-rich repeat protein kinase family protein	69	3	2.83068e+07	2.07618e+07	3.53333e+06	1.7534e+07	6.38959e+06	7.55045e+06	4.46234e+06	6.13413e+06	0.0977096	low	-1.51523	down	14.0316	SP(Sec/SPI)	0.986388	0.013612	CS pos: 25-26. AIA-DL. Pr: 0.9136	SP	0.000186	0.999814	0	0	0	CS pos: 25-26. AIA-DL. Pr: 0.9562	637	0.451	-	2.951	72	Both
VIT_10s0003g05450	VIT_10s0003g05450.t01	100245607	AT1G30730.1	FAD-binding Berberine family protein	64	15	5.51939e+08	1.25102e+09	4.99097e+08	7.67354e+08	2.92061e+08	2.61802e+08	2.45224e+08	2.66362e+08	0.00994068	high	-1.5265	down	17.3105	SP(Sec/SPI)	0.986885	0.013115	CS pos: 30-31. CEA-SD. Pr: 0.3796	SP	0.000234	0.999615	0.00015	1e-06	1e-06	CS pos: 30-31. CEA-SD. Pr: 0.2879	574	0.522	Y	3.008	51	Both
VIT_08s0058g00980	VIT_08s0058g00980.t01	100253452	AT5G05340.1	Peroxidase superfamily protein	28	8	2.00397e+08	4.98042e+08	3.96447e+08	3.64962e+08	1.71978e+08	7.37858e+07	1.28695e+08	1.2482e+08	0.0131555	med	-1.5479	down	16.6585	OTHER	0.005766	0.994234	0	OTHER	0.998384	0.000865	0.000677	2.8e-05	4.6e-05	0	263	0.44	-	-2.833	19	Both
VIT_12s0055g01020	VIT_12s0055g01020.t01	100246878	AT5G64120.1	Peroxidase superfamily protein	33	3	4.91916e+06	6.41602e+06	1.50725e+07	8.80255e+06	3.43141e+06	2.61802e+06	2.62762e+06	2.89235e+06	0.0454454	med	-1.60568	down	13.4059	OTHER	0.001201	0.998799	0	cTP	0.176712	0.000971	0.235487	0.584914	0.001915	CS pos: 56-57. FVR-GC. Pr: 0.2179	311	0.48	-	4.669	27	Both
VIT_13s0019g02640	VIT_13s0019g02640.t01	100247847	AT5G59190.1	subtilase family protein	69	10	2.00397e+08	1.64917e+08	1.50725e+08	1.72013e+08	6.38959e+07	5.22363e+07	5.24279e+07	5.61867e+07	0.00234874	high	-1.61422	down	15.9852	OTHER	0.001146	0.998854	0	OTHER	0.994552	0.005333	9.3e-05	1.6e-05	6e-06	0	639	0.427	-	-0.304	93	Both
VIT_18s0001g06850	VIT_18s0001g06850.t01	100257440	AT5G05340.1	Peroxidase superfamily protein	34	9	5.03375e+08	1.16752e+09	8.0944e+08	8.2678e+08	2.37396e+08	3.14755e+08	2.18556e+08	2.56902e+08	0.00318873	high	-1.68628	down	17.3272	SP(Sec/SPI)	0.991676	0.008324	CS pos: 22-23. AHA-QL. Pr: 0.9478	SP	5.7e-05	0.998392	0.000251	0.00127	2.9e-05	CS pos: 22-23. AHA-QL. Pr: 0.9235	317	0.547	Y	6.954	41	Both
VIT_16s0022g02170	VIT_16s0022g02170.t01	100266889	AT2G28100.1	alpha-L-fucosidase 1	108	11	3.32576e+08	2.38378e+08	2.03322e+08	2.58092e+08	9.23577e+07	9.50545e+07	5.24279e+07	7.99467e+07	0.00281732	high	-1.69078	down	16.3146	SP(Sec/SPI)	0.961946	0.038054	CS pos: 25-26. CMT-QF. Pr: 0.5104	SP	0.001383	0.998451	0.000129	2.7e-05	1e-05	CS pos: 25-26. CMT-QF. Pr: 0.6788	962	0.462	-	1.648	41	Both
VIT_03s0038g00150	VIT_03s0038g00150.t01	100257138	AT4G36360.1	beta-galactosidase 3	96	2	3.64663e+07	3.77803e+07	2.03322e+07	3.15263e+07	1.30459e+07	1.06653e+07	5.36491e+06	9.69203e+06	0.0235346	med	-1.70168	down	14.4851	SP(Sec/SPI)	0.945563	0.054437	CS pos: 25-26. TQC-SV. Pr: 0.8636	SP	0.008958	0.990939	8e-05	1.6e-05	6e-06	CS pos: 25-26. TQC-SV. Pr: 0.9116	863	0.442	-	0.344	26	Both
VIT_11s0016g04570	VIT_11s0016g04570.t01	100266327	AT2G26730.1	Leucine-rich repeat protein kinase family protein	71	2	1.35485e+07	9.93724e+06	7.04993e+06	1.01786e+07	4.22156e+06	1.57751e+06	3.46388e+06	3.08765e+06	0.0297265	med	-1.72095	down	13.4973	SP(Sec/SPI)	0.971869	0.028131	CS pos: 28-29. VSS-EP. Pr: 0.8881	SP	0.00289	0.997096	1.3e-05	1e-06	1e-06	CS pos: 28-29. VSS-EP. Pr: 0.9264	653	0.453	-	0.926	27	Both
VIT_03s0180g00010	VIT_03s0180g00010.t01	100252080	AT1G47128.1	Granulin repeat cysteine protease family protein	47	2	2.35446e+07	2.27649e+07	1.77086e+07	2.13394e+07	7.86092e+06	7.04649e+06	3.46388e+06	6.12376e+06	0.0155539	med	-1.80103	down	14.1162	OTHER	0.000937	0.999063	0	OTHER	0.999689	0.000302	9e-06	0	0	0	426	0.43	-	1.363	8	Both
VIT_03s0017g01420	VIT_03s0017g01420.t01 (+1)			Uncharacterized protein	62	3	5.27098e+07	1.19472e+08	6.57937e+07	7.93252e+07	2.66363e+07	2.07957e+07	2.03968e+07	2.26096e+07	0.00634375	high	-1.81084	down	15.2537	#N/A	#N/A	#N/A	#N/A	#N/A	#N/A	#N/A	#N/A	#N/A	#N/A	#N/A	552	0.447	-	0.712	36	Both
VIT_12s0121g00230	VIT_12s0121g00230.t01	100262089	AT5G64570.1	beta-D-xylosidase 4	83	22	8.35394e+09	2.27649e+10	6.88945e+09	1.26694e+10	2.66363e+09	5.99753e+09	1.86021e+09	3.50712e+09	0.0120938	med	-1.85299	down	19.6477	SP(Sec/SPI)	0.690167	0.309833	CS pos: 33-34. VLA-QS. Pr: 0.3552	SP	0.014963	0.981005	0.000837	0.00225	0.000945	CS pos: 33-34. VLA-QS. Pr: 0.7693	774	0.557	Y	0.652	65	Both
VIT_10s0071g00940	VIT_10s0071g00940.t01	100852965	AT1G50380.1	Prolyl oligopeptidase family protein	87	3	1.15316e+07	1.76712e+07	1.61504e+07	1.51178e+07	4.42052e+06	3.37266e+06	3.97706e+06	3.92341e+06	0.00754118	high	-1.94606	down	13.7732	OTHER	0.170737	0.829263	0	OTHER	0.475182	0.102081	0.042565	0.364247	0.015924	0	771	0.527	Y	7.233	66	Both
VIT_07s0031g00490	VIT_07s0031g00490.t01	100261036	AT4G36945.1	PLC-like phosphodiesterases superfamily protein	45	3	2.58161e+07	2.27649e+07	2.50141e+07	2.45317e+07	6.24415e+06	8.09045e+06	4.0697e+06	6.13477e+06	0.00634375	high	-1.99957	down	14.1775	SP(Sec/SPI)	0.987965	0.012035	CS pos: 27-28. SSS-LE. Pr: 0.8106	SP	0.000589	0.99941	1e-06	0	0	CS pos: 27-28. SSS-LE. Pr: 0.9108	410	0.475	-	5.517	66	Both
VIT_08s0058g00970	VIT_08s0058g00970.t01	100263665	AT5G05340.1	Peroxidase superfamily protein	28	6	2.09841e+08	4.04824e+08	3.22244e+08	3.12303e+08	9.23577e+07	5.46981e+07	7.07233e+07	7.25931e+07	0.000231265	high	-2.10504	down	16.3555	OTHER	0.005336	0.994664	0	OTHER	0.998367	0.000983	0.0006	2.2e-05	2.8e-05	0	263	0.44	-	3.364	53	Both
VIT_08s0007g04480	VIT_08s0007g04480.t01		AT2G27920.1	serine carboxypeptidase-like 51	91	4	1.15316e+08	1.22255e+08	7.73009e+07	1.04957e+08	3.05825e+07	2.128e+07	1.73605e+07	2.30744e+07	0.000388579	high	-2.18544	down	15.3841	OTHER	0.19407	0.80593	0	SP	0.044418	0.951413	0.003769	0.000365	3.5e-05	CS pos: 24-25. TVA-LF. Pr: 0.2929	820	0.5	-	3.392	50	Both
VIT_06s0004g07770	VIT_06s0004g07770.t01	100257005	AT5G05340.1	Peroxidase superfamily protein	34	6	2.35446e+07	4.98042e+07	1.43941e+08	7.24299e+07	2.42926e+07	5.22363e+06	1.54726e+07	1.49963e+07	0.0151164	med	-2.27198	down	15.0359	SP(Sec/SPI)	0.981253	0.018747	CS pos: 25-26. SSA-QL. Pr: 0.6769	SP	0.00018	0.999666	9.7e-05	4.9e-05	8e-06	CS pos: 25-26. SSA-QL. Pr: 0.5849	321	0.567	Y	2.529	48	Both
VIT_14s0068g01120	VIT_14s0068g01120.t01	100244533	AT5G13980.1	Glycosyl hydrolase family 38 protein	115	3	5.64796e+06	2.38378e+06	2.28131e+06	3.43768e+06	733623	444603	954031	710752	0.0070261	high	-2.27402	down	12.388	SP(Sec/SPI)	0.994481	0.005519	CS pos: 19-20. AES-KF. Pr: 0.7505	SP	0.003944	0.996047	7e-06	1e-06	2e-06	CS pos: 19-20. AES-KF. Pr: 0.8257	1025	0.434	-	5.643	73	Both
VIT_14s0128g00080	VIT_14s0128g00080.t01	100259746	AT1G54790.1	GDSL-like Lipase/Acylhydrolase superfamily protein	42	3	1.02776e+07	1.93761e+06	4.05681e+06	5.424e+06	1.01268e+06	1.72971e+06	388653	1.04368e+06	0.0155539	med	-2.37768	down	12.7529	SP(Sec/SPI)	0.992907	0.007093	CS pos: 23-24. AHS-IQ. Pr: 0.9653	SP	0.000752	0.999221	2e-05	4e-06	3e-06	CS pos: 23-24. AHS-IQ. Pr: 0.9610	380	0.479	-	-0.997	45	Both
VIT_07s0031g00330	VIT_07s0031g00330.t01	100261104	AT5G67130.1	PLC-like phosphodiesterases superfamily protein	47	2	6.48472e+06	9.71104e+06	1.47294e+07	1.03084e+07	1.30459e+06	1.37396e+06	3.15909e+06	1.94588e+06	0.00371901	high	-2.40532	down	13.3023	SP(Sec/SPI)	0.913593	0.086407	CS pos: 37-38. SAA-CS. Pr: 0.2216	SP	0.007741	0.992231	2.8e-05	1e-06	0	CS pos: 38-39. AAC-SN. Pr: 0.6271	428	0.46	-	9.67	13	Both
VIT_17s0000g00010	VIT_17s0000g00010.t01	100243857	AT5G61820.1	Uncharacterized protein	51	2	1.4187e+07	1.16752e+07	1.28288e+07	1.2897e+07	2.60299e+06	1.72971e+06	2.75146e+06	2.36139e+06	0.000990022	high	-2.44933	down	13.4837	SP(Sec/SPI)	0.992054	0.007946	CS pos: 26-27. SQA-LI. Pr: 0.9065	SP	0.000352	0.999599	4.7e-05	1e-06	1e-06	CS pos: 26-27. SQA-LI. Pr: 0.9520	464	0.437	-	0.977	24	Both
VIT_14s0060g01590	VIT_14s0060g01590.t01	104881365		GUB_WAK_bind domain-containing protein	23	3	1.91378e+08	1.76712e+08	1.0919e+08	1.59093e+08	2.16508e+07	1.57751e+07	4.89286e+07	2.87848e+07	0.000230045	high	-2.46649	down	15.6608	SP(Sec/SPI)	0.999388	0.000612	CS pos: 23-24. VSA-LE. Pr: 0.9175	SP	1.2e-05	0.999988	0	0	0	CS pos: 23-24. VSA-LE. Pr: 0.7423	209	0.455	-	1.375	53	Both
VIT_07s0031g00050	VIT_07s0031g00050.t01	100261257	AT1G47128.1	Granulin repeat cysteine protease family protein	36	2	1.10126e+07	7.53817e+06	7.73009e+06	8.7603e+06	1.53276e+06	1.69033e+06	1.25766e+06	1.49358e+06	0.000739148	high	-2.5522	down	13.1167	OTHER	0.001713	0.998287	0	OTHER	0.99925	0.000246	0.000498	1e-06	4e-06	0	330	0.428	-	2.24	6	Both
VIT_07s0005g02710	VIT_07s0005g02710.t01	100255480	AT2G47010.1	Uncharacterized protein	57	6	2.05065e+08	2.73694e+08	2.28131e+07	1.67191e+08	2.42926e+07	4.65557e+07	1.28695e+07	2.79059e+07	0.00666995	high	-2.58285	down	15.6689	OTHER	0.275455	0.724545	0	SP	0.026875	0.972626	0.000455	3.5e-05	9e-06	CS pos: 31-32. ATG-KQ. Pr: 0.7569	516	0.461	-	3.886	27	Both
VIT_17s0000g00290	VIT_17s0000g00290.t01	100249067	AT5G13980.1	Glycosyl hydrolase family 38 protein	112	10	1.52017e+08	7.1989e+07	7.91015e+07	1.01036e+08	2.06763e+07	1.47222e+07	1.147e+07	1.56228e+07	6.33239e-05	high	-2.69314	down	15.1982	SP(Sec/SPI)	0.996155	0.003845	CS pos: 23-24. GDS-KF. Pr: 0.7610	SP	7.2e-05	0.999927	0	0	1e-06	CS pos: 23-24. GDS-KF. Pr: 0.9701	1009	0.434	-	1.941	77	Both
VIT_08s0056g00500	VIT_08s0056g00500.t01	100251898		Uncharacterized protein	34	2	5.03375e+07	4.98042e+07	2.74274e+07	4.2523e+07	8.82009e+06	5.99753e+06	4.36076e+06	6.3928e+06	0.000256227	high	-2.73372	down	14.4343	SP(Sec/SPI)	0.995347	0.004653	CS pos: 26-27. VGA-QS. Pr: 0.9320	SP	0.002776	0.997171	4.7e-05	3e-06	3e-06	CS pos: 26-27. VGA-QS. Pr: 0.9190	314	0.441	-	1.533	78	Both
VIT_05s0094g00360	VIT_05s0094g00360.t01	100232911	AT3G54420.1	homolog of carrot EP3-3 chitinase	29	3	2.83068e+07	3.29053e+07	1.94171e+08	8.51278e+07	1.46377e+07	1.09137e+07	1.12089e+07	1.22534e+07	0.00238767	high	-2.79644	down	15.0183	SP(Sec/SPI)	0.999807	0.000193	CS pos: 25-26. TVA-QD. Pr: 0.6003	SP	4e-06	0.999996	0	0	0	CS pos: 25-26. TVA-QD. Pr: 0.7705	267	0.444	-	2.325	66	Both
VIT_18s0001g09990	VIT_18s0001g09990.t01	100241957	AT5G43060.1	Granulin repeat cysteine protease family protein	51	2	9.15991e+06	1.16752e+07	1.0919e+07	1.05847e+07	1.8857e+06	1.31212e+06	1.25766e+06	1.48516e+06	0.000203199	high	-2.83329	down	13.1965	SP(Sec/SPI)	0.996033	0.003967	CS pos: 23-24. ASA-LD. Pr: 0.9356	SP	0.000175	0.999824	1e-06	0	0	CS pos: 23-24. ASA-LD. Pr: 0.8841	467	0.434	-	3.71	5	Both
VIT_08s0007g07560	VIT_08s0007g07560.t01	100252192	AT2G19440.1	O-Glycosyl hydrolases family 17 protein	52	4	9.81502e+07	1.37172e+08	1.65266e+07	8.39497e+07	1.16271e+07	1.37396e+07	9.54031e+06	1.16357e+07	0.00108944	high	-2.85097	down	14.9898	SP(Sec/SPI)	0.974055	0.025945	CS pos: 24-25. VEG-LG. Pr: 0.7894	SP	0.000175	0.999709	0.000113	3e-06	0	CS pos: 24-25. VEG-LG. Pr: 0.8910	479	0.444	-	6.717	42	Both
VIT_10s0071g01120	VIT_10s0071g01120.t01	100261154	AT5G08370.1	alpha-galactosidase 2	45	12	1.0517e+09	1.11498e+09	1.17e+09	1.11222e+09	1.60499e+08	1.43871e+08	1.41112e+08	1.48494e+08	2.96189e-08	high	-2.90497	down	17.2179	SP(Sec/SPI)	0.956566	0.043434	CS pos: 24-25. VGA-IC. Pr: 0.5439	SP	0.001396	0.998597	5e-06	2e-06	0	CS pos: 28-29. CGG-AP. Pr: 0.2794	409	0.458	-	1.651	54	Both
VIT_11s0149g00380	VIT_11s0149g00380.t01	100265762	AT4G19810.1	Glycosyl hydrolase family protein*	40	5	7.79635e+07	2.55427e+07	3.78603e+07	4.71222e+07	5.43843e+06	8.47174e+06	4.56628e+06	6.15882e+06	0.000225719	high	-2.93568	down	14.4627	SP(Sec/SPI)	0.99627	0.00373	CS pos: 25-26. STA-QT. Pr: 0.9576	SP	6.8e-05	0.999902	2.7e-05	3e-06	1e-06	CS pos: 25-26. STA-QT. Pr: 0.9478	367	0.52	Y	3.024	24	Both
VIT_03s0091g00240	VIT_03s0091g00240.t01		AT4G34260.1	1,2-alpha-L-fucosidases	92	7	6.79034e+07	5.71829e+07	4.65784e+07	5.72216e+07	8.61932e+06	1.06653e+07	2.62762e+06	7.30408e+06	0.000223351	high	-2.96978	down	14.6211	OTHER	0.001088	0.998912	0	OTHER	0.999654	0.000345	1e-06	0	0	0	824	0.446	-	3.031	57	Both
VIT_00s0415g00080	VIT_00s0415g00080.t01	100258853	AT5G10560.1	Glycosyl hydrolase family protein	87	3	6.33711e+06	9.06287e+06	7.21414e+06	7.53804e+06	1.27489e+06	1.06653e+06	275146	872189	0.000510243	high	-3.11148	down	12.8179	SP(Sec/SPI)	0.976063	0.023937	CS pos: 25-26. SES-TH. Pr: 0.5097	SP	0.001027	0.998943	1.6e-05	3e-06	1e-05	CS pos: 25-26. SES-TH. Pr: 0.5962	789	0.491	-	6.97	52	Both
VIT_19s0014g00410	VIT_19s0014g00410.t01	100264146	AT1G78710.1	PMR5N domain-containing protein	42	3	5.03375e+07	4.04824e+07	1.54236e+07	3.54145e+07	4.3199e+06	3.00589e+06	2.50936e+06	3.27838e+06	3.3138e-05	high	-3.43328	down	14.0648	SP(Sec/SPI)	0.79899	0.20101	CS pos: 26-27. VVC-GE. Pr: 0.3683	SP	0.002679	0.99727	2.3e-05	3e-06	2.5e-05	CS pos: 26-27. VVC-GE. Pr: 0.6258	369	0.43	-	-1.67	19	Both
VIT_07s0191g00050	VIT_07s0191g00050.t01	100242338	AT2G22420.1	Peroxidase superfamily protein	36	6	1.18003e+08	1.14095e+08	5.22618e+07	9.47864e+07	8.42313e+06	3.0759e+06	1.31693e+07	8.22277e+06	1.45902e-05	high	-3.52698	down	14.8918	SP(Sec/SPI)	0.992149	0.007851	CS pos: 17-18. ATA-AH. Pr: 0.7501	SP	0.00742	0.991431	0.001104	2.5e-05	2e-05	CS pos: 17-18. ATA-AH. Pr: 0.6783	326	0.44	-	7.81	37	Both
VIT_10s0071g01130	VIT_10s0071g01130.t01	100267960	AT5G08370.1	alpha-galactosidase 2	45	2	3.90743e+06	1.16752e+06	2.55967e+06	2.54488e+06	15327.7	217757	162018	131701	0.000260965	high	-4.27226	down	11.5253	SP(Sec/SPI)	0.921722	0.078278	CS pos: 21-22. SAA-TV. Pr: 0.3888	SP	0.002528	0.997442	1.6e-05	5e-06	9e-06	CS pos: 26-27. NHA-TL. Pr: 0.3841	405	0.465	-	6.156	19	Both
VIT_13s0019g02490	VIT_13s0019g02490.t01		AT5G59190.1	subtilase family protein	159	13	5.03375e+08	3.86604e+08	3.69985e+08	4.19988e+08	2.60299e+07	2.38766e+07	5.12345e+06	1.83433e+07	7.32975e-09	high	-4.51702	down	15.8867	SP(Sec/SPI)	0.986596	0.013404	CS pos: 28-29. AAA-SK. Pr: 0.2606	SP	0.000109	0.999881	5e-06	0	4e-06	CS pos: 27-28. TAA-AS. Pr: 0.3085	1485	0.433	-	1.649	93	Both
VIT_04s0008g01150	VIT_04s0008g01150.t01	100262911	AT3G13790.2	Glycosyl hydrolases family 32 protein	65	6	1.82764e+07	4.5422e+07	5.7304e+07	4.03341e+07	2.54374e+06	907763	1.04607e+06	1.49919e+06	2.52953e-07	high	-4.74974	down	13.7815	SP(Sec/SPI)	0.998062	0.001938	CS pos: 22-23. IEA-EA. Pr: 0.7725	SP	0.000871	0.999077	4.3e-05	3e-06	5e-06	CS pos: 22-23. IEA-EA. Pr: 0.6609	571	0.431	-	2.79	23	Both
VIT_02s0025g02170	VIT_02s0025g02170.t01	100246241	AT4G24040.1	trehalase 1	64	3	5.27098e+07	2.73694e+07	1.0919e+07	3.03328e+07	923578	1.28225e+06	954031	1.05329e+06	1.74727e-07	high	-4.84791	down	13.5045	OTHER	0.000821	0.999179	0	OTHER	0.999242	0.000617	2.5e-05	9.4e-05	2.3e-05	0	565	0.467	-	1.683	9	Both
VIT_11s0206g00030	VIT_11s0206g00030.t01	100261874	AT4G19810.1	Glycosyl hydrolase family protein*	40	4	7.44546e+07	2.32952e+07	2.6193e+07	4.13142e+07	1.21751e+06	2.17757e+06	645005	1.3467e+06	2.61503e-07	high	-4.93914	down	13.7454	SP(Sec/SPI)	0.994843	0.005157	CS pos: 25-26. STA-QT. Pr: 0.9515	SP	7.8e-05	0.999874	4.3e-05	4e-06	1e-06	CS pos: 25-26. STA-QT. Pr: 0.9394	367	0.518	Y	3.024	24	Both
VIT_12s0059g02420	VIT_12s0059g02420.t01	100260202	AT1G05240.1	Peroxidase superfamily protein	76	6	2.00397e+08	1.93761e+08	1.65266e+08	1.86475e+08	6.53843e+06	6.13723e+06	5.36491e+06	6.01352e+06	9.72955e-17	high	-4.95463	down	15.0497	SP(Sec/SPI)	0.986257	0.013743	CS pos: 26-27. ADA-QY. Pr: 0.9713	SP	0.000488	0.999511	0	0	0	CS pos: 26-27. ADA-QY. Pr: 0.9819	705	0.435	-	4.368	46	Both
VIT_14s0066g00620	VIT_14s0066g00620.t01	100259311		Glyco_hydro_18 domain-containing protein	32	3	4.09158e+06	1.22255e+06	673263	1.9958e+06	24293	10185.3	87008.7	40495.7	1.08484e-05	high	-5.62306	down	10.9075	SP(Sec/SPI)	0.986556	0.013444	CS pos: 21-22. SYS-GS. Pr: 0.7068	SP	0.001657	0.998241	9.7e-05	3e-06	2e-06	CS pos: 21-22. SYS-GS. Pr: 0.8741	292	0.461	-	-1.673	37	Both
Candidate: high = FDR<0.01; med = FDR<0.05; low = FDR<0.1, no=FDR<1.0

## Sheet: S3
Table S3: Proteomics data of Xf in the leaf sap using data-independent acquisition (GPF DIA)
					Exclusive log10 Intensity (Normalized)				SignalP 5.0						TargetP 2.0
Accession ID (Uniprot)	Accesion ID (NCBI)	Protein Name	Molecular Weight (kDa)	Matched peptides	Sample Y5	Sample Y4	Sample Y6	Average	Prediction	SP(Sec/SPI)	TAT(Tat/SPI)	LIPO(Sec/SPII)	OTHER	CS Position	Prediction	OTHER	SP	mTP	CS Position	Detected method
Q87DE1	PD_0744	Surface protein	203	27	8.96	9.11	9.48	9.18333	OTHER	0.023586	0.005635	0.004524	0.966255		OTHER	0.99881	0.001145	4.5e-05		Both
Q87BC0	PD_1538	60 chaperonin	58	10	8.39	8.04	8.23	8.22	OTHER	0.01529	0.034285	0.002366	0.948058		OTHER	0.986704	0.001131	0.012165		Both
Q87C82	PD_1211	Lipase/esterase (LesC)	46	9	8.31	8.06	8.28	8.21667	SP(Sec/SPI)	0.849797	0.035557	0.007948	0.106698	CS pos: 33-34. VVA-AW. Pr: 0.5625	SP	0.326681	0.46353	0.209789	CS pos: 33-34. VVA-AW. Pr: 0.5351	Both
Q87AW1	PD_1702	Lipase/esterase (LesB)	43	14	7.77	7.78	8.94	8.16333	OTHER	0.052317	0.00908	0.011224	0.927379		OTHER	0.955259	0.006365	0.038376		Both
Q87AW0	PD_1703	Lipase/esterase (LesA)	42	17	7.71	7.81	8.92	8.14667	OTHER	0.060442	0.014881	0.015983	0.908694		OTHER	0.948692	0.007367	0.043941		Both
Q877P8	PD_1996	Elongation factor Tu	43	5	7.7	7.44	7.61	7.58333	OTHER	0.005604	0.011215	0.00076	0.982421		OTHER	0.999765	2.7e-05	0.000208		Both
Q87AV4	PD_1709	Outer membrane protein	42	3	7.79	7.3	7.51	7.53333	SP(Sec/SPI)	0.599906	0.05748	0.005265	0.337349	CS pos: 36-37. ASA-QE. Pr: 0.6251	SP	0.36559	0.626269	0.008141	CS pos: 36-37. ASA-QE. Pr: 0.8167	Both
Q87AA4	PD_1924	Fimbrial protein	15	4	7.72	7.32	7.53	7.52333	OTHER	0.217655	0.003362	0.023615	0.755367		SP	0.286335	0.708927	0.004738	CS pos: 26-27. AIA-LP. Pr: 0.5618	Both
Q87AL6	PD_1807	Outer membrane protein	23	3	7.63	7.2	7.54	7.45667	SP(Sec/SPI)	0.993227	0.002182	0.003825	0.000766	CS pos: 23-24. AFA-LG. Pr: 0.8931	SP	0.003452	0.990465	0.006083	CS pos: 23-24. AFA-LG. Pr: 0.4956	Both
Q87DF4	PD_0731	Outer membrane protein XadA	98	7	7.04	6.88	7.81	7.24333	OTHER	0.190486	0.085125	0.066651	0.657738		OTHER	0.698425	0.265366	0.036209		Both
Q87BS8	PD_1370	Chaperone protein DnaK	68	5	7.29	6.95	7.16	7.13333	OTHER	0.043025	0.001645	0.037747	0.917583		OTHER	0.998927	0.000807	0.000265		Both
Q87AV2	PD_1711	TonB-dependent receptor	98	3	7.37	6.78	7.06	7.07	SP(Sec/SPI)	0.936307	0.040335	0.006647	0.01671	CS pos: 34-35. VQA-QE. Pr: 0.9208	SP	0.231946	0.755768	0.012286	CS pos: 34-35. VQA-QE. Pr: 0.8863	Both
Q87D31	PD_0855	VirK protein	16	2	6.46	6.45	7.87	6.92667	SP(Sec/SPI)	0.992974	0.000482	0.005196	0.001348	CS pos: 22-23. AIA-LP. Pr: 0.8658	SP	0.000182	0.999816	2e-06	CS pos: 22-23. AIA-LP. Pr: 0.5073	Both
Q87E01	PD_0528	Autotransporter domain-containing protein	76	3	6.85	6.81	6.53	6.73	SP(Sec/SPI)	0.956041	0.003368	0.036938	0.003653	CS pos: 28-29. TYA-NS. Pr: 0.7890	SP	0.004568	0.995312	0.00012	CS pos: 25-26. AGA-TY. Pr: 0.4639	Both
Q87BR9	PD_1379	Autotransporter domain-containing protein	79	2	6.46	6.68	6.56	6.56667	SP(Sec/SPI)	0.974979	0.00393	0.014592	0.006498	CS pos: 27-28. VYA-NG. Pr: 0.9023	SP	0.012739	0.985178	0.002083	CS pos: 27-28. VYA-NG. Pr: 0.9003	Both
Q87AW4	PD_1699	OmpA family protein	26	2	6.46	6.14	6.35	6.31667	LIPO(Sec/SPII)	0.001505	0.000121	0.997816	0.000557	CS pos: 23-24. LSG-CA. Pr: 0.9985	SP	0.070061	0.877506	0.052433	CS pos: 27-28. ATG-GS. Pr: 0.4386	Both
Q87DC8	PD_0757	Peptidoglycan-associated outer membrane lipoprotein	16	2	6.62	6.18	6	6.26667	LIPO(Sec/SPII)	0.005649	0.000263	0.993403	0.000684	CS pos: 18-19. VAG-CN. Pr: 0.9959	SP	0.00083	0.99839	0.000779	CS pos: 21-22. CNT-AR. Pr: 0.3932	Both
Q87EN3	PD_0270	Polyphosphate-selective porin O	44	2	6.24	5.67	6.03	5.98	SP(Sec/SPI)	0.994872	0.000291	0.004313	0.000524	CS pos: 21-22. AVA-GD. Pr: 0.7569	SP	0.002739	0.995897	0.001364	CS pos: 18-19. ASA-AV. Pr: 0.5838	Both

## Sheet: S4
Table S4: Proteomics data of V. vinifera leaf sap using data-independent acquisition implemented with Prosit (DIA+Prosit)
							Exclusive Intensity (Normalized)													# SignalP-5.0				TargetP 2.0							ChloroP 1.0
Accession Number	Protein Stable ID	NCBI gene ID	Arabidopsis best match	Protein Name	Molecular Weight (kDa)	Matched peptides	Healthy W3	Healthy W5	Healthy W6	Healthy (H) Average	Diseased Y4	Diseased Y5	Diseased Y6	Diseased (D) Average	FDR	Candidate	Ration log2(D/H)	Direction	Intensity log10(D*H)	Prediction	SP(Sec/SPI)	OTHER	CS Position	Prediction	OTHER	SP	mTP	cTP	luTP	CS Position	Length	Score	cTP	CS-score	cTP-length	Detected method
VIT_18s0001g11180	VIT_18s0001g11180.t01		AT2G15780.1	Cupredoxin superfamily protein	16	2	232349	112090	1.59822e+06	647553	2.14017e+08	3.87772e+08	5.08412e+08	3.70067e+08	2.03e-11	high	9.15857	up	14.3796	SP(Sec/SPI)	0.996012	0.003988	CS pos: 22-23. AIS-ET. Pr: 0.4663	SP	2.3e-05	0.999977	0	0	0	CS pos: 22-23. AIS-ET. Pr: 0.4726	143	0.435	-	-0.662	93	DIA+Prosit only
VIT_08s0007g06060	VIT_08s0007g06060.t01	100232892	AT3G57240.1	beta-1,3-glucanase 3	38	10	925001	436081	1.0319e+07	3.89335e+06	1319620226	1988730998	3063486545	2123945923	1.43e-09	high	9.09152	up	15.9175	SP(Sec/SPI)	0.952274	0.047726	CS pos: 33-34. TVA-QT. Pr: 0.6960	SP	0.003559	0.996324	0.000102	9e-06	6e-06	CS pos: 33-34. TVA-QT. Pr: 0.8082	345	0.478	-	3.926	9	Both
VIT_03s0088g00810	VIT_03s0088g00810.t01	100258414	AT2G14610.1	pathogenesis-related gene 1	17	2	508325	1.69655e+06	4.82654e+06	2.34381e+06	4.68219e+08	1772458368	8.05779e+08	1015485451	8.77e-13	high	8.7591	up	15.3766	SP(Sec/SPI)	0.995832	0.004168	CS pos: 24-25. CCA-QN. Pr: 0.5890	SP	4e-06	0.999996	0	0	0	CS pos: 24-25. CCA-QN. Pr: 0.7252	160	0.443	-	2.991	56	Both
VIT_16s0050g02230	VIT_16s0050g02230.t01	100251796	AT5G24090.1	chitinase A	32	9	1.64491e+06	131695	1.1057e+06	960767	2.24104e+08	406046754	3.51735e+08	327295246	1.06e-12	high	8.41219	up	14.4976	SP(Sec/SPI)	0.995387	0.004613	CS pos: 25-26. TYA-GG. Pr: 0.9050	SP	7.8e-05	0.999921	0	0	0	CS pos: 25-26. TYA-GG. Pr: 0.8537	297	0.443	-	-0.479	17	Both
VIT_00s0357g00080	VIT_00s0357g00080.t01		AT1G13130.1	Cellulase (glycosyl hydrolase family 5) protein	54	5	1452.89	70723.7	156184	76120.3	1.07263e+07	1.6165e+07	1.53538e+07	1.40817e+07	7.88e-06	high	7.53132	up	12.0302	SP(Sec/SPI)	0.709836	0.290164	CS pos: 28-29. AQG-AD. Pr: 0.4840	SP	0.035315	0.962015	0.002202	0.000375	9.4e-05	CS pos: 28-29. AQG-AD. Pr: 0.6795	486	0.45	-	5.987	81	Both
VIT_04s0008g00140	VIT_04s0008g00140.t01			Chitin-binding type-1 domain-containing protein	32	5	496754	1.02227e+06	1.59822e+06	1.03908e+06	8.32624e+07	1.34455e+08	1.4329e+08	1.20336e+08	3.32e-14	high	6.85561	up	14.097	SP(Sec/SPI)	0.999835	0.000165	CS pos: 20-21. SFG-QE. Pr: 0.8689	SP	2e-06	0.999999	0	0	0	CS pos: 20-21. SFG-QE. Pr: 0.9199	307	0.469	-	0.95	59	Both
VIT_03s0091g00160	VIT_03s0091g00160.t01	100254416	AT2G15220.1	Plant basic secretory protein (BSP) family protein	25	7	2.37762e+07	4.78153e+07	3.74659e+07	3.63525e+07	2887014491	6435407363	2119414871	3813945575	1.52e-15	high	6.71309	up	17.1419	SP(Sec/SPI)	0.991674	0.008326	CS pos: 23-24. IQA-VE. Pr: 0.9261	SP	0.004707	0.99523	5.1e-05	1e-06	1e-05	CS pos: 23-24. IQA-VE. Pr: 0.8797	226	0.449	-	1.796	51	Both
VIT_04s0008g00120	VIT_04s0008g00120.t01	100233089	AT3G12500.1	basic chitinase	35	10	9.46546e+06	4.67269e+07	1.26951e+07	2.29625e+07	1480638247	2390980549	2668185239	2179934679	2.33e-12	high	6.56886	up	16.6995	SP(Sec/SPI)	0.999804	0.000196	CS pos: 21-22. AFA-QE. Pr: 0.9775	SP	8e-06	0.999992	0	0	0	CS pos: 21-22. AFA-QE. Pr: 0.9361	325	0.464	-	-2.143	63	Both
VIT_02s0012g00830	VIT_02s0012g00830.t01	100262694	AT4G17030.1	expansin-like B1	28	3	3062.7	109539	17125	43242.1	1.07263e+06	4.88176e+06	3.28259e+06	3.07899e+06	0.00018465	high	6.15387	up	11.1243	SP(Sec/SPI)	0.999319	0.000681	CS pos: 24-25. AYA-AT. Pr: 0.9586	SP	3.4e-05	0.999965	0	0	0	CS pos: 24-25. AYA-AT. Pr: 0.8656	255	0.463	-	4.538	86	DIA+Prosit only
VIT_16s0050g02210	VIT_16s0050g02210.t01	100263797	AT5G24090.1	chitinase A	32	6	1.27686e+06	223649	1.15781e+06	886104	2.95426e+07	6.7387e+07	7.69513e+07	5.79603e+07	2.88e-08	high	6.03144	up	13.7106	SP(Sec/SPI)	0.997707	0.002293	CS pos: 25-26. SYA-GG. Pr: 0.9115	SP	5.6e-05	0.999943	1e-06	1e-06	0	CS pos: 25-26. SYA-GG. Pr: 0.8459	297	0.44	-	-0.687	44	DIA+Prosit only
VIT_14s0030g01890	VIT_14s0030g01890.t01	100267439	AT4G14746.1	Uncharacterized protein	22	3	2.99324e+06	1.31694e+06	3.74659e+06	2.68559e+06	1.23154e+08	1.98873e+08	1.40028e+08	1.54019e+08	1.03e-12	high	5.84172	up	14.6166	SP(Sec/SPI)	0.999497	0.000503	CS pos: 23-24. AMG-DD. Pr: 0.9426	SP	2.1e-05	0.999979	0	0	0	CS pos: 23-24. AMG-DD. Pr: 0.9027	206	0.44	-	2.936	19	DIA+Prosit only
VIT_02s0025g04330	VIT_02s0025g04330.t01	100232841	AT4G11650.1	osmotin 34	24	10	3.4367e+07	2.94827e+07	2.65238e+07	3.01245e+07	2043849738	1855991757	8.43754e+08	1581198584	6.17e-15	high	5.71394	up	16.6779	SP(Sec/SPI)	0.999077	0.000923	CS pos: 24-25. THA-AT. Pr: 0.9798	SP	0	1	0	0	0	CS pos: 24-25. THA-AT. Pr: 0.9521	222	0.497	-	-1.258	73	Both
VIT_08s0007g06010	VIT_08s0007g06010.t01			Uncharacterized protein	16	2	41318.3	37116.9	290828	123088	5.37587e+06	7.22065e+06	5.70448e+06	6.10033e+06	1.08e-05	high	5.63113	up	11.8756	OTHER	0.003488	0.996512		OTHER	0.978131	0.017372	0.002681	0.001808	9e-06	0	142	0.436	-	1.036	29	DIA+Prosit only
VIT_02s0087g01010	VIT_02s0087g01010.t01		AT4G05200.1	cysteine-rich RLK (RECEPTOR-like protein kinase) 25	49	2	320732	1.62019e+06	284208	741712	2.75708e+07	4.66204e+07	3.59928e+07	3.6728e+07	8.58e-07	high	5.62988	up	13.4352	OTHER	0.002533	0.997467		OTHER	0.99959	0.000158	2.7e-05	3.4e-05	0.00019	0	446	0.435	-	3.658	4	DIA+Prosit only
VIT_08s0007g06040	VIT_08s0007g06040.t01	100233076	AT3G57240.1	beta-1,3-glucanase 3	37	6	1.36818e+06	4.67269e+06	1.71252e+07	7.72203e+06	3.09349e+08	4.25183e+08	313484431	349338918	2.82e-07	high	5.4995	up	15.431	SP(Sec/SPI)	0.994177	0.005823	CS pos: 33-34. TGA-QI. Pr: 0.5491	SP	0.001356	0.998625	1.5e-05	3e-06	0	CS pos: 33-34. TGA-QI. Pr: 0.7939	340	0.456	-	0.311	5	Both
VIT_14s0081g00030	VIT_14s0081g00030.t01	100255405	AT3G04720.1	pathogenesis-related 4	15	3	1.06204e+06	2.13583e+06	4.93897e+06	2.71228e+06	7.9515e+07	1.85599e+08	8.83519e+07	1.17822e+08	1.07e-08	high	5.44096	up	14.5046	SP(Sec/SPI)	0.9933	0.0067	CS pos: 23-24. AQS-AS. Pr: 0.3442	SP	5e-06	0.999993	2e-06	0	0	CS pos: 23-24. AQS-AS. Pr: 0.3002	143	0.433	-	-1.189	90	Both
VIT_06s0061g00120	VIT_06s0061g00120.t01	100265368	AT3G57240.1	beta-1,3-glucanase 3	37	11	1.57088e+07	1.73607e+07	7.47543e+07	3.59412e+07	1661303438	1474266655	1337260379	1490943490	1.48e-09	high	5.37444	up	16.7291	SP(Sec/SPI)	0.948895	0.051105	CS pos: 27-28. IGA-QS. Pr: 0.5573	SP	0.000603	0.999233	0.000126	3.4e-05	3e-06	CS pos: 29-30. AQS-IG. Pr: 0.4833	344	0.455	-	2.99	43	Both
VIT_01s0127g00560	VIT_01s0127g00560.t01	100852822	AT1G60420.1	DC1 domain-containing protein	65	13	1.53512e+06	7.23714e+06	1.42441e+06	3.39889e+06	1.28958e+08	1.47427e+08	1.30682e+08	1.35689e+08	2.88e-08	high	5.3191	up	14.6639	OTHER	0.000541	0.999459		OTHER	0.999979	2e-05	0	0	0	0	572	0.437	-	-1.134	46	Both
VIT_11s0016g00470	VIT_11s0016g00470.t01	100249279	AT3G43190.1	sucrose synthase 4	94	5	376827	95404.3	493897	322043	1.55042e+07	1.17105e+07	7.01804e+06	1.14109e+07	3.32e-06	high	5.14702	up	12.5652	OTHER	0.000539	0.999461		OTHER	0.99968	0.000132	0.00017	1.6e-05	3e-06	0	815	0.436	-	1.631	13	DIA+Prosit only
VIT_07s0005g06000	VIT_07s0005g06000.t01	100256767		Uncharacterized protein	53	7	4.42733e+06	3.15913e+06	7.30527e+06	4.96391e+06	9.12954e+07	2.68272e+08	1.16471e+08	1.58679e+08	2.46e-09	high	4.9985	up	14.8963	OTHER	0.00072	0.99928		OTHER	0.998524	0.000197	0.00126	1.3e-05	6e-06	0	465	0.43	-	0.931	34	Both
VIT_11s0016g05540	VIT_11s0016g05540.t01	100268054	AT1G45063.2	copper ion binding;electron carriers	31	2	474397	999004	1.32934e+06	934247	2.57305e+07	2.39098e+07	3.59928e+07	2.85444e+07	2.9e-07	high	4.93326	up	13.426	SP(Sec/SPI)	0.979854	0.020146	CS pos: 25-26. VVA-QT. Pr: 0.8381	SP	5.9e-05	0.999933	6e-06	2e-06	0	CS pos: 25-26. VVA-QT. Pr: 0.8330	304	0.45	-	0.218	75	DIA+Prosit only
VIT_04s0008g01140	VIT_04s0008g01140.t01	100261041	AT1G55120.3	beta-fructofuranosidase 5	68	10	3.4367e+06	830935	1.13145e+06	1.7997e+06	4.90285e+07	7.56094e+07	3.76891e+07	5.4109e+07	6.61e-07	high	4.91004	up	13.9885	OTHER	0.001571	0.998429		OTHER	0.992349	0.007587	3e-06	0	6.1e-05	0	607	0.439	-	0.951	57	Both
VIT_01s0011g06610	VIT_01s0011g06610.t01	100261008	AT2G02010.1	glutamate decarboxylase 4	57	6	2.21892e+06	1.86023e+06	878286	1.65248e+06	3.7192e+07	2.74521e+07	8.05779e+07	4.84073e+07	3.51e-07	high	4.87252	up	13.903	OTHER	0.005707	0.994293		OTHER	0.99688	0.001539	0.001326	6.6e-05	0.000189	0	511	0.434	-	3.671	17	DIA+Prosit only
VIT_07s0005g00030	VIT_07s0005g00030.t01	100265903	AT2G47730.1	glutathione S-transferase phi 8	24	2	29932.5	416454	159822	202070	4.36967e+06	6.43541e+06	6.85829e+06	5.88779e+06	9.98e-05	high	4.8648	up	12.0755	OTHER	0.001655	0.998345		OTHER	0.968595	0.003381	0.021803	0.006155	6.6e-05	0	214	0.448	-	7.214	19	DIA+Prosit only
VIT_07s0191g00090	VIT_07s0191g00090.t01	100264912	AT1G78300.1	general regulatory factor 2	29	3	1452.89	19479.3	30453.1	17128.4	550109	287459	597332	478300	0.000883148	high	4.80344	up	9.91342	OTHER	0.000445	0.999555		OTHER	0.999962	3.2e-05	5e-06	0	0	0	255	0.431	-	1.541	2	DIA+Prosit only
VIT_07s0005g03140	VIT_07s0005g03140.t01	100249717	AT2G03200.1	Eukaryotic aspartyl protease family protein	47	9	1.97762e+06	1.62019e+06	919679	1.50583e+06	1.86401e+07	6.89566e+07	3.76891e+07	4.1762e+07	8.74e-07	high	4.79356	up	13.7986	SP(Sec/SPI)	0.90975	0.09025	CS pos: 28-29. AAS-TW. Pr: 0.3088	SP	0.001664	0.997534	0.000116	0.000597	8.9e-05	CS pos: 28-29. AAS-TW. Pr: 0.4021	436	0.519	Y	1.08	74	Both
VIT_18s0001g12690	VIT_18s0001g12690.t01	100264250	AT1G75280.1	NmrA-like negative transcriptional regulator family protein	34	6	1.84562e+06	574867	253301	891262	2.57305e+07	2.08246e+07	2.4901e+07	2.38187e+07	1.8e-05	high	4.7401	up	13.3269	OTHER	0.001801	0.998199		OTHER	0.989341	0.001556	0.006858	0.002232	1.2e-05	0	308	0.471	-	11.538	22	DIA+Prosit only
VIT_03s0063g02490	VIT_03s0063g02490.t01	100853320	AT4G34480.1	O-Glycosyl hydrolases family 17 protein	52	5	7.51868e+06	4.36081e+06	1.29908e+06	4.39286e+06	5.50109e+07	1.28403e+08	1.36841e+08	1.06752e+08	1.36e-06	high	4.60296	up	14.6711	SP(Sec/SPI)	0.727683	0.272317	CS pos: 26-27. AIG-FQ. Pr: 0.3924	SP	0.006853	0.992908	0.000205	2.3e-05	1.1e-05	CS pos: 26-27. AIG-FQ. Pr: 0.8652	490	0.484	-	0.897	44	Both
VIT_04s0008g07080	VIT_04s0008g07080.t01	100256004	AT5G10770.1	Eukaryotic aspartyl protease family protein	46	10	843611	2.0397e+06	1.24061e+07	5.09648e+06	1.09761e+08	1.50861e+08	1.03804e+08	1.21475e+08	5.99e-05	high	4.57502	up	14.7918	OTHER	0.000706	0.999294		OTHER	0.999299	0.000613	1e-06	7.9e-05	8e-06	0	432	0.485	-	2.529	51	Both
VIT_03s0063g00400	VIT_03s0063g00400.t01	100245165	AT4G25000.1	alpha-amylase-like	47	14	4.03777e+08	388657578	231012851	3.41149e+08	5017056173	12548044295	4855298971	7473466479	1.43e-09	high	4.4533	up	18.4065	SP(Sec/SPI)	0.859672	0.140328	CS pos: 22-23. LTA-SP. Pr: 0.6057	SP	0.028535	0.969771	0.000214	0.000543	0.000938	CS pos: 22-23. LTA-SP. Pr: 0.6913	424	0.454	-	-1.075	33	Both
VIT_02s0025g04270	VIT_02s0025g04270.t01	100259841	AT4G11650.1	osmotin 34	24	8	5.9723e+08	8.5029e+08	4.30166e+08	6.25896e+08	11493411700	20350544939	8245480657	13363145765	5.24e-10	high	4.41619	up	18.9224	SP(Sec/SPI)	0.991662	0.008338	CS pos: 24-25. AHA-AI. Pr: 0.9672	SP	2e-06	0.999998	0	0	0	CS pos: 24-25. AHA-AI. Pr: 0.9775	225	0.517	Y	6.255	38	Both
VIT_03s0088g00700	VIT_03s0088g00700.t01	100242852	AT1G50060.1	CAP (Cysteine-rich secretory proteins, Antigen 5, and Pathogenesis-related 1 protein) superfamily protein	17	2	2.27061e+06	1275.44	1.96624e+06	1.41271e+06	1.95186e+07	2.94155e+07	3.76891e+07	2.88744e+07	0.0207329	med	4.35326	up	13.6106	SP(Sec/SPI)	0.995724	0.004276	CS pos: 25-26. CCA-QN. Pr: 0.3617	SP	5e-06	0.999994	0	0	0	CS pos: 25-26. CCA-QN. Pr: 0.5146	161	0.452	-	7.77	54	Both
VIT_02s0025g03280	VIT_02s0025g03280.t01	100263283	AT1G63770.4	Peptidase M1 family protein	55	2	193260	35446	63626.2	97444	1.62349e+06	2.68272e+06	1.64519e+06	1.9838e+06	0.000302016	high	4.34755	up	11.2863	OTHER	0.001926	0.998074		OTHER	0.971867	0.010266	0.017751	9.7e-05	1.9e-05	0	495	0.445	-	2.986	62	DIA+Prosit only
VIT_02s0025g04280	VIT_02s0025g04280.t01	100246096	AT4G11650.1	osmotin 34	25	5	2.27061e+07	4.46239e+07	3.74659e+07	3.49319e+07	5.76035e+08	9.96727e+08	5.32373e+08	7.01712e+08	5.24e-10	high	4.32826	up	16.3894	SP(Sec/SPI)	0.989136	0.010864	CS pos: 24-25. SYA-AT. Pr: 0.9511	SP	1.9e-05	0.999978	2e-06	1e-06	0	CS pos: 24-25. SYA-AT. Pr: 0.9364	237	0.53	Y	8.051	60	Both
VIT_02s0025g04340	VIT_02s0025g04340.t01	100263272	AT4G11650.1	osmotin 34	29	3	1452.89	75782.1	85829.7	54354.9	1.414e+06	773707	805779	997828	0.00725089	high	4.19831	up	10.7343	SP(Sec/SPI)	0.645674	0.354326	CS pos: 43-44. IHA-AT. Pr: 0.6122	SP	0.17295	0.826661	0.000237	0.000134	1.9e-05	CS pos: 43-44. IHA-AT. Pr: 0.9630	262	0.477	-	5.597	79	DIA+Prosit only
VIT_06s0004g07740	VIT_06s0004g07740.t01	100854151	AT5G05340.1	Peroxidase superfamily protein	28	6	6.70104e+07	5.1235e+07	2.36394e+08	1.18213e+08	3165548440	1508606738	1607740594	2093965257	1.36e-06	high	4.14678	up	17.3936	OTHER	0.002871	0.997129		OTHER	0.998632	0.000448	0.000871	1.5e-05	3.4e-05	0	263	0.434	-	-3.022	31	Both
VIT_02s0236g00030	VIT_02s0236g00030.t01	100256037		AAI domain-containing protein	12	4	2.60701e+06	1.90356e+06	8.01007e+06	4.17354e+06	4.47146e+07	3.08018e+07	1.13819e+08	6.31119e+07	9.98e-05	high	3.91857	up	14.4206	SP(Sec/SPI)	0.995354	0.004646	CS pos: 29-30. SSA-AP. Pr: 0.5529	SP	4e-06	0.999996	0	0	0	CS pos: 29-30. SSA-AP. Pr: 0.8501	112	0.446	-	3.494	27	Both
VIT_16s0098g00970	VIT_16s0098g00970.t01	100853857	AT1G32960.1	Subtilase family protein	217	9	1.11209e+08	4.56633e+07	6.81767e+07	7.50165e+07	8.32624e+08	9.51867e+08	1535380347	1106623641	2.88e-08	high	3.88281	up	16.9192	OTHER	0.000849	0.999151		cTP	0.028484	0.000475	0.000176	0.885109	0.085755	CS pos: 72-73. KCF-AI. Pr: 0.2374	2018	0.59	Y	2.555	70	Both
VIT_12s0028g00930	VIT_12s0028g00930.t01	100233043	AT2G30860.1	glutathione S-transferase PHI 9	25	2	84360.7	691142	62177.8	279227	3.47096e+06	4.25183e+06	4.13253e+06	3.95177e+06	0.00341731	high	3.82299	up	12.0427	OTHER	0.003223	0.996777		OTHER	0.991776	0.005024	0.000847	0.002251	0.000101	0	216	0.434	-	0.05	31	DIA+Prosit only
VIT_17s0000g05360	VIT_17s0000g05360.t01	100262082	AT1G18980.1	RmlC-like cupins superfamily protein	24	3	1.97762e+06	2.75149e+06	1.15781e+07	5.43572e+06	6.92547e+07	8.29041e+07	7.69513e+07	7.637e+07	6.82e-05	high	3.81246	up	14.6182	SP(Sec/SPI)	0.981041	0.018959	CS pos: 26-27. SRS-AD. Pr: 0.5704	SP	0.000895	0.999102	1e-06	1e-06	1e-06	CS pos: 26-27. SRS-AD. Pr: 0.6012	228	0.457	-	3.499	24	DIA+Prosit only
VIT_02s0025g04260	VIT_02s0025g04260.t01		AT4G11650.1	osmotin 34	19	6	1.16451e+08	186023212	1.29908e+08	1.44127e+08	1780118705	2941548701	1306820616	2009496007	1.58e-08	high	3.80142	up	17.4618	SP(Sec/SPI)	0.994047	0.005953	CS pos: 24-25. AHA-AI. Pr: 0.9682	SP	1.3e-05	0.999986	1e-06	0	0	CS pos: 24-25. AHA-AI. Pr: 0.9763	174	0.495	-	6.255	38	Both
VIT_15s0046g02000	VIT_15s0046g02000.t01	100852885	AT3G61490.2	Pectin lyase-like superfamily protein	52	10	1.50017e+07	6.45011e+07	3.33915e+07	3.76315e+07	5.2535e+08	6.7387e+08	3.68312e+08	5.22511e+08	1.36e-06	high	3.79545	up	16.2936	SP(Sec/SPI)	0.955598	0.044402	CS pos: 28-29. SRG-EC. Pr: 0.5015	SP	0.010575	0.989257	0.000148	1.7e-05	3e-06	CS pos: 30-31. GEC-RK. Pr: 0.6627	479	0.453	-	1.497	13	Both
VIT_18s0001g03080	VIT_18s0001g03080.t01	100253893	AT1G21880.2	lysm domain GPI-anchored protein 1 precursor	44	2	57034.7	46726.8	284208	129323	1.04821e+06	1.44071e+06	2.73034e+06	1.73975e+06	0.00334289	high	3.74983	up	11.3522	SP(Sec/SPI)	0.992134	0.007866	CS pos: 26-27. VRS-KS. Pr: 0.8510	SP	0.000118	0.999881	1e-06	0	0	CS pos: 26-27. VRS-KS. Pr: 0.9152	418	0.505	Y	2.795	52	DIA+Prosit only
VIT_13s0019g01090	VIT_13s0019g01090.t01	100263345	AT3G55440.1	triosephosphate isomerase	27	6	237762	1.47764e+06	919679	878359	1.51513e+07	8.68113e+06	9.91325e+06	1.12485e+07	0.000542276	high	3.67878	up	12.9948	OTHER	0.002198	0.997802		OTHER	0.998613	0.000183	0.001187	6e-06	1e-05	0	254	0.453	-	8.908	80	DIA+Prosit only
VIT_05s0094g00340	VIT_05s0094g00340.t01	100233107		Class IV chitinase	28	4	1.33703e+07	8.12021e+06	6.36262e+06	9.28438e+06	7.59362e+07	1.65415e+08	1.01442e+08	1.14264e+08	1.97e-06	high	3.62143	up	15.0257	SP(Sec/SPI)	0.999771	0.000229	CS pos: 20-21. AVA-QN. Pr: 0.9339	SP	2e-06	0.999998	0	0	0	CS pos: 20-21. AVA-QN. Pr: 0.8293	264	0.449	-	4.291	91	DIA+Prosit only
VIT_08s0056g01570	VIT_08s0056g01570.t01	100248500	AT5G17920.1	Cobalamin-independent synthase family protein	85	10	1.33703e+06	3.15913e+06	1.49154e+06	1.9959e+06	3.39195e+07	1.69268e+07	2.2193e+07	2.43464e+07	0.000106479	high	3.6086	up	13.6866	OTHER	0.000568	0.999432		OTHER	0.995518	0.002922	0.001257	0.000258	4.6e-05	0	765	0.439	-	-0.045	10	DIA+Prosit only
VIT_15s0048g01200	VIT_15s0048g01200.t01		AT4G00230.1	xylem serine peptidase 1	164	11	4.03777e+06	12290432	2.10686e+07	1.24656e+07	1.09761e+08	2.44667e+08	5.20255e+07	1.35485e+08	0.000314177	high	3.4421	up	15.2276	SP(Sec/SPI)	0.969319	0.030681	CS pos: 26-27. INA-EK. Pr: 0.8925	SP	0.007431	0.992559	6e-06	3e-06	1e-06	CS pos: 26-27. INA-EK. Pr: 0.9597	1544	0.434	-	5.959	25	Both
VIT_15s0046g01570	VIT_15s0046g01570.t01	100251711	AT5G24090.1	chitinase A	31	3	9.68594e+06	2.56784e+07	4.20374e+07	2.58006e+07	3.39195e+08	3.6189e+08	1.36841e+08	2.79308e+08	3.72e-05	high	3.43638	up	15.8577	SP(Sec/SPI)	0.998928	0.001072	CS pos: 25-26. TRA-GT. Pr: 0.9189	SP	4e-06	0.999996	0	0	0	CS pos: 25-26. TRA-GT. Pr: 0.9501	289	0.448	-	3.934	24	Both
VIT_00s0301g00100	VIT_00s0301g00100.t01	100243458	AT1G11190.1	bifunctional nuclease i	32	5	734754	1.69655e+06	1.13145e+06	1.18759e+06	2.24104e+07	6.00587e+06	7.18151e+06	1.18659e+07	0.00129817	high	3.32072	up	13.149	OTHER	0.005183	0.994817		OTHER	0.994149	0.005697	0.00014	8e-06	5e-06	0	283	0.431	-	4.096	27	DIA+Prosit only
VIT_02s0025g00260	VIT_02s0025g00260.t01	100255362	AT3G61490.2	Pectin lyase-like superfamily protein	52	7	8.4361e+07	1.28697e+08	2.15594e+07	7.82057e+07	7.9515e+08	7.38884e+08	670217830	7.3475e+08	5.22e-05	high	3.23191	up	16.7594	SP(Sec/SPI)	0.937846	0.062154	CS pos: 32-33. AES-RK. Pr: 0.5298	SP	0.004746	0.995109	0.000102	3.9e-05	4e-06	CS pos: 32-33. AES-RK. Pr: 0.8061	480	0.455	-	3.233	8	Both
VIT_18s0001g02510	VIT_18s0001g02510.t01	100259138	AT1G21750.1	PDI-like 1-1	56	4	176255	601959	265238	347818	4.36967e+06	1.77246e+06	3.51735e+06	3.21983e+06	0.00339094	high	3.21058	up	12.0492	SP(Sec/SPI)	0.993032	0.006968	CS pos: 28-29. ISA-AE. Pr: 0.3673	SP	0.000163	0.999721	2.3e-05	2.7e-05	6.7e-05	CS pos: 28-29. ISA-AE. Pr: 0.4810	499	0.447	-	3.94	19	DIA+Prosit only
VIT_07s0031g01130	VIT_07s0031g01130.t01	100257784		Uncharacterized protein	65	3	1452.89	158332	31888.3	63891	77704.7	673869	968759	573444	0.0733659	low	3.16597	up	10.5639	SP(Sec/SPI)	0.997872	0.002128	CS pos: 21-22. AEA-RI. Pr: 0.9089	SP	1.6e-05	0.999983	1e-06	0	0	CS pos: 21-22. AEA-RI. Pr: 0.9415	572	0.431	-	1.407	31	DIA+Prosit only
VIT_02s0025g04300	VIT_02s0025g04300.t01	100242737		Uncharacterized protein	24	6	285853	1.69655e+06	1.29908e+06	1.09383e+06	1.00103e+07	1.28403e+07	6.40053e+06	9.7504e+06	0.00300998	high	3.15607	up	13.028	SP(Sec/SPI)	0.993245	0.006755	CS pos: 24-25. SYA-AT. Pr: 0.9550	SP	3e-06	0.999995	1e-06	0	0	CS pos: 24-25. SYA-AT. Pr: 0.9414	225	0.533	Y	4.367	60	Both
VIT_19s0090g01490	VIT_19s0090g01490.t01	100246982	AT5G55480.1	SHV3-like 1	82	16	2.21892e+07	2.23649e+07	2.0589e+07	2.17144e+07	158653246	2.08246e+08	2.11941e+08	1.92947e+08	8.74e-07	high	3.15148	up	15.6222	SP(Sec/SPI)	0.994148	0.005852	CS pos: 21-22. VSA-QG. Pr: 0.6478	SP	0.000252	0.992625	0.0071	2.2e-05	1e-06	CS pos: 21-22. VSA-QG. Pr: 0.5205	757	0.547	Y	-0.673	53	Both
VIT_04s0044g01110	VIT_04s0044g01110.t01 (+2)	100232854	AT1G77120.1	alcohol dehydrogenase 1	41	2	1452.89	615981	18776.9	212070	2.88701e+06	1.06801e+06	1.64519e+06	1.86674e+06	0.105585	no	3.1379	up	11.5976	OTHER	0.001858	0.998142		OTHER	0.993365	0.005616	0.000852	0.000122	4.5e-05	0	380	0.44	-	9.253	10	DIA+Prosit only
VIT_15s0021g02670	VIT_15s0021g02670.t01	100259926	AT1G65680.1	expansin B2	29	2	320732	446238	63626.2	276865	2.75708e+06	477063	3.94654e+06	2.39356e+06	0.0182148	med	3.1119	up	11.8213	SP(Sec/SPI)	0.987643	0.012357	CS pos: 28-29. CSC-SH. Pr: 0.7297	SP	0.001768	0.998094	3.8e-05	2.6e-05	7.3e-05	CS pos: 28-29. CSC-SH. Pr: 0.8615	273	0.467	-	8.9	27	DIA+Prosit only
VIT_08s0007g06020	VIT_08s0007g06020.t01		AT3G57240.1	beta-1,3-glucanase 3	19	2	260700	245226	3.92316e+06	1.47636e+06	8.32624e+06	1.17105e+07	1.76285e+07	1.25551e+07	0.0240817	med	3.08815	up	13.268	SP(Sec/SPI)	0.824486	0.175514	CS pos: 31-32. TGA-NT. Pr: 0.4186	SP	0.001925	0.997876	0.000133	4.5e-05	2.1e-05	CS pos: 31-32. TGA-NT. Pr: 0.6302	172	0.454	-	7.533	14	DIA+Prosit only
VIT_02s0236g00020	VIT_02s0236g00020.t01 (+1)	104882174		AAI domain-containing protein	12	4	4.32655e+06	3.15913e+06	6.97648e+06	4.82072e+06	3.16555e+07	3.08018e+07	5.97332e+07	4.07302e+07	0.000340011	high	3.07878	up	14.293	SP(Sec/SPI)	0.997416	0.002584	CS pos: 28-29. GSA-AP. Pr: 0.6310	SP	4e-06	0.999996	0	0	0	CS pos: 28-29. GSA-AP. Pr: 0.8728	111	0.438	-	4.278	31	Both
VIT_08s0056g00200	VIT_08s0056g00200.t01	100245007	AT3G08590.1	Phosphoglycerate mutase, 2,3-bisphosphoglycerate-independent	61	6	1.21939e+06	3.30801e+06	838757	1.78872e+06	2.34665e+07	7.05628e+06	1.46628e+07	1.50619e+07	0.00345255	high	3.0739	up	13.4304	OTHER	0.0068	0.9932		OTHER	0.99901	0.000729	0.000167	8.8e-05	5e-06	0	559	0.434	-	-0.218	22	DIA+Prosit only
VIT_15s0048g01750	VIT_15s0048g01750.t01	100243647		Uncharacterized protein	43	5	1.76255e+06	1.51205e+06	697647	1.32408e+06	1.12318e+07	9.30199e+06	1.248e+07	1.10046e+07	0.000961063	high	3.05504	up	13.1635	SP(Sec/SPI)	0.996634	0.003366	CS pos: 20-21. VRA-HN. Pr: 0.9602	SP	0.000239	0.999554	0.000201	1e-06	5e-06	CS pos: 20-21. VRA-HN. Pr: 0.9589	416	0.455	-	2.343	66	DIA+Prosit only
VIT_04s0044g01750	VIT_04s0044g01750.t01	100263578	AT2G17420.1	NADPH-dependent thioredoxin reductase A	40	3	237762	147763	236394	207306	1.7396e+06	2.33656e+06	968759	1.68164e+06	0.00468475	high	3.02003	up	11.5423	OTHER	0.027135	0.972865		OTHER	0.59139	0.024626	0.28567	0.078903	0.01941	0	375	0.52	Y	1.04	68	DIA+Prosit only
VIT_18s0001g08370	VIT_18s0001g08370.t01	100253904	AT1G58370.1	GH10 domain-containing protein	105	16	3.59867e+07	6.15981e+07	7.64955e+07	5.80268e+07	4.57561e+08	5.73556e+08	3.28258e+08	4.53125e+08	8.86e-06	high	2.96512	up	16.4198	OTHER	0.003421	0.996579		OTHER	0.800145	0.001269	0.195304	1.2e-05	0.00327	0	947	0.434	-	3.669	83	Both
VIT_06s0009g01080	VIT_06s0009g01080.t01	100242762	AT5G17920.1	Cobalamin-independent synthase family protein	89	14	4.85447e+06	890363	1.00841e+06	2.25108e+06	2.14017e+07	1.50861e+07	1.33726e+07	1.66201e+07	0.00725089	high	2.88424	up	13.573	OTHER	0.006978	0.993022		cTP	0.022218	0.001616	0.112576	0.841212	0.022378	CS pos: 40-41. RAM-AS. Pr: 0.3841	804	0.57	Y	6.411	40	Both
VIT_06s0061g00970	VIT_06s0061g00970.t01	100244772	AT5G22860.1	Serine carboxypeptidase S28 family protein	69	4	28585.2	81201.9	284208	131332	1.17611e+06	1.34455e+06	193293	904651	0.0468765	med	2.78414	up	11.0749	OTHER	0.006057	0.993943		OTHER	0.999577	0.000313	0.000106	3e-06	1e-06	0	616	0.435	-	-0.226	92	DIA+Prosit only
VIT_06s0004g01770	VIT_06s0004g01770.t01	100246702	AT5G12950.1	Putative glycosyl hydrolase of Uncharacterized protein function (DUF1680)	97	27	1.76255e+08	2.39644e+08	9.19679e+07	1.69289e+08	1048211605	1375865697	9.91325e+08	1138467372	3.1e-05	high	2.74953	up	17.2849	SP(Sec/SPI)	0.96766	0.03234	CS pos: 24-25. VLG-KE. Pr: 0.8993	SP	0.002017	0.997956	2.1e-05	6e-06	1e-06	CS pos: 24-25. VLG-KE. Pr: 0.9459	864	0.445	-	-0.008	20	Both
VIT_08s0007g03960	VIT_08s0007g03960.t01	100242642	AT2G36530.1	Enolase	47	6	27298.9	446238	1658.55	158399	1.414e+06	1.1444e+06	403846	987413	0.149424	no	2.64009	up	11.1943	OTHER	0.002148	0.997852		OTHER	0.939685	0.003234	0.051032	0.006009	4e-05	0	436	0.447	-	7.594	34	DIA+Prosit only
VIT_13s0019g04280	VIT_13s0019g04280.t01	100233002	AT2G37170.1	plasma membrane intrinsic protein 2	30	3	80563.8	186023	493897	253495	1.62349e+06	1.28403e+06	1.80391e+06	1.57048e+06	0.0241957	med	2.63118	up	11.6	OTHER	0.000152	0.999848		OTHER	0.999999	1e-06	0	0	0	0	284	0.429	-	1.732	6	DIA+Prosit only
VIT_07s0141g00520	VIT_07s0141g00520.t01	100258524	AT4G12910.1	serine carboxypeptidase-like 20	56	12	5.83636e+08	2.94827e+08	1.1057e+08	3.29677e+08	1515126743	3010066172	1368409174	1964534030	0.00155996	high	2.57506	up	17.8113	SP(Sec/SPI)	0.993081	0.006919	CS pos: 26-27. TEA-AP. Pr: 0.9222	SP	0.000444	0.999554	2e-06	0	0	CS pos: 26-27. TEA-AP. Pr: 0.8388	495	0.442	-	0.91	23	Both
VIT_01s0150g00190	VIT_01s0150g00190.t01	100247241	AT5G13420.1	Aldolase-type TIM barrel family protein	48	6	2.48967e+06	999004	529220	1.3393e+06	9.5598e+06	7.73706e+06	6.40053e+06	7.89913e+06	0.0115372	med	2.56022	up	13.0245	OTHER	0.000167	0.999833		cTP	0.014737	3.8e-05	0.000193	0.932609	0.052423	CS pos: 65-66. VRC-SQ. Pr: 0.8811	441	0.577	Y	9.104	64	DIA+Prosit only
VIT_16s0050g01110	VIT_16s0050g01110.t01	100262858	AT3G48950.1	Pectin lyase-like superfamily protein	115	7	6.39944e+06	2.0397e+07	2.77739e+07	1.81901e+07	1.28958e+08	9.30199e+07	6.40053e+07	9.53278e+07	0.0042446	high	2.38974	up	15.2391	SP(Sec/SPI)	0.914735	0.085265	CS pos: 32-33. AEC-QT. Pr: 0.8343	SP	0.003416	0.996482	8.6e-05	1.3e-05	2e-06	CS pos: 32-33. AEC-QT. Pr: 0.9306	1051	0.443	-	-1.062	28	Both
VIT_08s0040g01140	VIT_08s0040g01140.t01	100260104	AT1G28110.1	serine carboxypeptidase-like 45	50	8	3.68249e+06	2.45226e+06	4.60931e+06	3.58136e+06	9.3422e+06	1.85599e+07	2.73034e+07	1.84018e+07	0.010994	med	2.36127	up	13.8189	OTHER	0.273939	0.726061		OTHER	0.637862	0.326839	0.002816	0.018326	0.014158	0	453	0.441	-	4.776	20	Both
VIT_12s0055g01140	VIT_12s0055g01140.t01	100247017	AT5G64080.1	Bifunctional inhibitor/lipid-transfer protein/seed storage 2S albumin superfamily protein	18	2	1.16451e+07	9.32325e+06	2.59201e+07	1.56295e+07	8.71864e+07	5.35274e+07	9.6876e+07	7.91966e+07	0.00337682	high	2.34117	up	15.0927	SP(Sec/SPI)	0.999624	0.000376	CS pos: 18-19. VEA-GS. Pr: 0.6916	SP	7.3e-05	0.999927	0	0	0	CS pos: 18-19. VEA-GS. Pr: 0.4269	180	0.474	-	5.896	73	DIA+Prosit only
VIT_07s0031g01040	VIT_07s0031g01040.t01	100256122	AT4G39830.1	Cupredoxin superfamily protein	64	7	8.4361e+06	456633	858294	3.25034e+06	1.6613e+07	1.37587e+07	1.64519e+07	1.56079e+07	0.0794795	low	2.26361	up	13.7053	SP(Sec/SPI)	0.998792	0.001208	CS pos: 21-22. AEA-RI. Pr: 0.9381	SP	7.7e-05	0.999918	5e-06	0	0	CS pos: 21-22. AEA-RI. Pr: 0.9619	567	0.436	-	-0.956	17	DIA+Prosit only
VIT_07s0005g02380	VIT_07s0005g02380.t01	100267594	AT3G62020.1	germin-like protein 10	23	6	2.16841e+07	2.0397e+07	4.30166e+07	2.83659e+07	1.6613e+08	1.40791e+08	9.91325e+07	1.35351e+08	0.00147478	high	2.25448	up	15.5843	SP(Sec/SPI)	0.998148	0.001852	CS pos: 19-20. ALA-SD. Pr: 0.9473	SP	0.000338	0.999662	0	0	0	CS pos: 19-20. ALA-SD. Pr: 0.9493	217	0.434	-	8.259	75	Both
VIT_19s0090g00660	VIT_19s0090g00660.t01	100255502	AT5G55050.1	GDSL-like Lipase/Acylhydrolase superfamily protein	40	3	29932.5	43608	126951	66830.4	380582	370319	150043	300315	0.0706183	low	2.1679	up	10.3026	SP(Sec/SPI)	0.831308	0.168692	CS pos: 25-26. SEA-QL. Pr: 0.6229	SP	0.016771	0.983212	1e-05	3e-06	4e-06	CS pos: 25-26. SEA-QL. Pr: 0.7745	364	0.447	-	-0.751	74	DIA+Prosit only
VIT_11s0016g02200	VIT_11s0016g02200.t01	100259328	AT3G13750.1	beta galactosidase 1	92	6	1.19163e+06	3.46391e+06	4.50439e+06	3.05331e+06	1.48064e+07	1.37587e+07	1.19183e+07	1.34945e+07	0.02422	med	2.14392	up	13.6149	SP(Sec/SPI)	0.97801	0.02199	CS pos: 24-25. GSA-SV. Pr: 0.5371	SP	0.000192	0.998976	0.000806	2.6e-05	1e-06	CS pos: 24-25. GSA-SV. Pr: 0.8673	836	0.455	-	-1.33	20	DIA+Prosit only
VIT_16s0022g01440	VIT_16s0022g01440.t01	100248004	AT2G45290.1	Transketolase	79	2	1.19163e+06	548993	129908	623511	3.23928e+06	2.74521e+06	2.16878e+06	2.71776e+06	0.0701025	low	2.12393	up	12.2291	OTHER	0.00021	0.99979		cTP	0.000323	0	1e-06	0.99936	0.000316	CS pos: 55-56. VRA-AA. Pr: 0.7833	729	0.579	Y	12.911	54	DIA+Prosit only
VIT_00s0357g00060	VIT_00s0357g00060.t01	100241293	AT1G13130.1	Cellulase (glycosyl hydrolase family 5) protein	57	7	2.66773e+06	4.06974e+06	6.07626e+06	4.27124e+06	2.29324e+07	9.96727e+06	2.11941e+07	1.80313e+07	0.02422	med	2.07777	up	13.8866	SP(Sec/SPI)	0.821447	0.178553	CS pos: 28-29. AQG-AD. Pr: 0.4046	SP	0.017093	0.981052	0.001606	0.0002	5e-05	CS pos: 28-29. AQG-AD. Pr: 0.5729	508	0.447	-	4.736	91	Both
VIT_01s0127g00390	VIT_01s0127g00390.t01	100854392	AT1G23450.1	Tetratricopeptide repeat (TPR)-like superfamily protein	122	9	1.33703e+07	2.94827e+07	1.13145e+08	5.19994e+07	2.8213e+08	2.03505e+08	1.60774e+08	2.1547e+08	0.0280665	med	2.05092	up	16.0494	OTHER	0.001823	0.998177		mTP	0.115551	0.001099	0.88326	7.4e-05	1.6e-05	CS pos: 20-21. LNF-TS. Pr: 0.6573	1111	0.511	Y	1.338	23	DIA+Prosit only
VIT_06s0080g00420	VIT_06s0080g00420.t01	100257100	AT2G27500.1	Glycosyl hydrolase superfamily protein	45	3	335847	1.28697e+06	1.24061e+06	954475	3.39195e+06	3.78945e+06	4.63677e+06	3.93939e+06	0.0481761	med	2.04519	up	12.5752	OTHER	0.067126	0.932874		OTHER	0.555546	0.103821	0.335406	0.002627	0.0026	0	410	0.491	-	3.123	9	DIA+Prosit only
VIT_02s0025g04250	VIT_02s0025g04250.t01	100254732	AT4G11650.1	osmotin 34	24	6	1.03787e+06	2.34189e+06	2.84208e+06	2.07395e+06	1.04821e+07	7.91728e+06	7.18151e+06	8.52697e+06	0.0282241	med	2.03965	up	13.2476	SP(Sec/SPI)	0.989646	0.010354	CS pos: 24-25. AHA-AI. Pr: 0.9661	SP	5e-06	0.999994	0	0	0	CS pos: 24-25. AHA-AI. Pr: 0.9764	225	0.528	Y	0.725	83	Both
VIT_19s0014g04660	VIT_19s0014g04660.t01	100232919	AT4G27270.1	Quinone reductase family protein	22	3	6.5485e+06	69114.1	2.77738e+06	3.13167e+06	1.48064e+07	1.19833e+07	1.13819e+07	1.27239e+07	0.155423	no	2.02253	up	13.6004	OTHER	0.003835	0.996165		OTHER	0.991016	0.008334	0.000611	3.7e-05	2e-06	0	203	0.426	-	4.559	85	DIA+Prosit only
VIT_02s0025g04310	VIT_02s0025g04310.t01	100232879		Uncharacterized protein	24	6	1.3066e+07	1.47763e+07	1.08053e+07	1.28825e+07	5.01706e+07	7.38884e+07	3.28258e+07	5.22949e+07	0.00970046	high	2.02125	up	14.8285	SP(Sec/SPI)	0.997507	0.002493	CS pos: 24-25. SYA-AT. Pr: 0.9735	SP	7e-06	0.999993	0	0	0	CS pos: 24-25. SYA-AT. Pr: 0.9202	225	0.527	Y	4.367	60	DIA+Prosit only
VIT_18s0072g00160	VIT_18s0072g00160.t01	100854817	AT1G71695.1	Peroxidase superfamily protein	36	5	625377	4.26155e+06	1.1057e+07	5.31463e+06	1.95186e+07	1.98873e+07	2.37802e+07	2.1062e+07	0.0863576	low	1.9866	up	14.049	OTHER	0.001246	0.998754		OTHER	0.89159	0.002072	0.104747	0.001435	0.000156	0	332	0.444	-	-0.51	34	Both
VIT_10s0003g05390	VIT_10s0003g05390.t01	100266314	AT4G20860.1	FAD-binding Berberine family protein	60	3	9.03945e+06	2.88116e+07	3.26314e+07	2.34942e+07	6.92547e+07	8.68113e+07	1.16471e+08	9.08455e+07	0.0152838	med	1.95111	up	15.3293	SP(Sec/SPI)	0.991657	0.008343	CS pos: 21-22. TSA-TV. Pr: 0.6101	SP	0.000535	0.999285	0.000127	3.4e-05	2e-05	CS pos: 21-22. TSA-TV. Pr: 0.6400	535	0.512	Y	2.295	29	DIA+Prosit only
VIT_05s0020g00380	VIT_05s0020g00380.t01	100246037	AT1G48030.1	mitochondrial lipoamide dehydrogenase 1	53	6	787303	1.14701e+07	1.49154e+06	4.58298e+06	2.63299e+07	1.44071e+07	1.16471e+07	1.74613e+07	0.123831	no	1.92981	up	13.9032	OTHER	0.005314	0.994686		mTP	6.3e-05	3e-05	0.99989	1.7e-05	0	CS pos: 31-32. RGF-AS. Pr: 0.9113	502	0.482	-	2.163	33	DIA+Prosit only
VIT_14s0030g00830	VIT_14s0030g00830.t01	100265553	AT1G08830.1	copper/zinc superoxide dismutase 1	15	4	3.4367e+06	7.57822e+06	1.52629e+07	8.75926e+06	3.98519e+07	2.56198e+07	34372884	3.32815e+07	0.0375696	med	1.92584	up	14.4647	OTHER	0.003062	0.996938		OTHER	0.919957	0.044332	0.033635	0.001903	0.000173	0	151	0.443	-	-3.583	49	DIA+Prosit only
VIT_17s0000g01400	VIT_17s0000g01400.t01 (+1)	100252448	AT5G50400.1	purple acid phosphatase 27	67	4	2.3235e+06	137901	1.32934e+06	1.26358e+06	3.5518e+06	3.87772e+06	6.85829e+06	4.7626e+06	0.115496	no	1.91423	up	12.7794	SP(Sec/SPI)	0.718652	0.281348	CS pos: 26-27. VDG-FV. Pr: 0.6357	SP	0.00948	0.989844	0.000558	7.3e-05	4.5e-05	CS pos: 26-27. VDG-FV. Pr: 0.8526	600	0.467	-	-2.683	3	DIA+Prosit only
VIT_04s0008g01430	VIT_04s0008g01430.t01	100264544	AT4G33090.1	aminopeptidase M1	99	4	1.68322e+06	954041	713898	1.11705e+06	6.61377e+06	1.69268e+06	4.13253e+06	4.14633e+06	0.0706183	low	1.89213	up	12.6657	OTHER	0.000873	0.999127		OTHER	0.999629	0.000201	0.000166	3e-06	1e-06	0	880	0.44	-	1.12	57	DIA+Prosit only
VIT_17s0000g10430	VIT_17s0000g10430.t01	100233024	AT1G13440.1	glyceraldehyde-3-phosphate dehydrogenase C2	37	5	925001	3.08722e+06	410805	1.47434e+06	9.5598e+06	3.6189e+06	2.79393e+06	5.32421e+06	0.11292	no	1.8525	up	12.8949	OTHER	0.001403	0.998597		OTHER	0.99191	0.003171	0.004837	7.9e-05	4e-06	0	337	0.435	-	0.952	20	Both
VIT_11s0037g00180	VIT_11s0037g00180.t01	100250183	AT4G30920.1	Cytosol aminopeptidase family protein	61	2	1.06204e+06	199328	103189	454853	2.8213e+06	628892	1.40028e+06	1.61682e+06	0.172263	no	1.82969	up	11.8665	OTHER	0.114948	0.885052		cTP	0.000958	0.018953	0.001481	0.978243	0.000365	CS pos: 63-64. ARA-TL. Pr: 0.2878	583	0.595	Y	0.842	48	DIA+Prosit only
VIT_05s0094g00220	VIT_05s0094g00220.t01 (+1)	100256098	AT3G54420.1	homolog of carrot EP3-3 chitinase	29	2	3.59867e+07	4.56633e+07	1.79323e+08	8.6991e+07	3.31474e+08	2.50366e+08	3.28258e+08	303366170	0.0301331	med	1.80212	up	16.4214	SP(Sec/SPI)	0.998761	0.001239	CS pos: 29-30. VVG-QD. Pr: 0.5642	SP	1.9e-05	0.999973	7e-06	1e-06	0	CS pos: 29-30. VVG-QD. Pr: 0.8299	274	0.439	-	1.471	19	Both
VIT_10s0003g05420	VIT_10s0003g05420.t01	100250740	AT2G34790.1	FAD-binding Berberine family protein	61	19	2.3235e+07	8.90363e+07	1.0319e+08	7.18203e+07	2.04385e+08	2.1806e+08	3.20786e+08	2.47744e+08	0.0237767	med	1.78639	up	16.2503	SP(Sec/SPI)	0.994828	0.005172	CS pos: 22-23. VTA-SD. Pr: 0.8156	SP	7.5e-05	0.999918	3e-06	3e-06	0	CS pos: 22-23. VTA-SD. Pr: 0.7729	539	0.504	Y	1.216	63	Both
VIT_12s0028g00610	VIT_12s0028g00610.t01	100243717	AT3G59080.2	Eukaryotic aspartyl protease family protein	60	4	1.19163e+07	7.23714e+06	96301.8	6.41659e+06	2.63299e+07	1.89922e+07	2.07117e+07	2.20113e+07	0.222173	no	1.77837	up	14.1499	SP(Sec/SPI)	0.995471	0.004529	CS pos: 19-20. AAG-TH. Pr: 0.5277	SP	0.00254	0.997457	2e-06	0	0	CS pos: 19-20. AAG-TH. Pr: 0.6660	546	0.444	-	6.683	46	Both
VIT_03s0038g03220	VIT_03s0038g03220.t01	100257272	AT2G17120.1	lysm domain GPI-anchored protein 2 precursor	41	2	2.60701e+07	1.69655e+07	1.18478e+07	1.82944e+07	5.62923e+07	6.7387e+07	6.40053e+07	6.25615e+07	0.0183141	med	1.77387	up	15.0586	SP(Sec/SPI)	0.998358	0.001642	CS pos: 24-25. AQA-SF. Pr: 0.9477	SP	2e-05	0.999854	2.9e-05	9.3e-05	5e-06	CS pos: 24-25. AQA-SF. Pr: 0.9651	376	0.563	Y	3.874	33	DIA+Prosit only
VIT_08s0217g00100	VIT_08s0217g00100.t01	100232858	AT5G54960.1	pyruvate decarboxylase-2	65	2	80563.8	95404.3	23101.3	66356.5	427020	84834.7	146627	219494	0.170623	no	1.72587	up	10.1633	OTHER	0.000776	0.999224		OTHER	0.996561	0.000658	2.4e-05	0.001863	0.000894	0	606	0.559	Y	-0.019	38	DIA+Prosit only
VIT_08s0058g01480	VIT_08s0058g01480.t01	100243039	AT5G01930.1	Glycosyl hydrolase superfamily protein	51	12	6.39944e+07	8.90363e+07	1.39199e+08	97409901	3.47095e+08	3.70319e+08	2.43341e+08	3.20252e+08	0.0100774	med	1.71707	up	16.4941	OTHER	0.001933	0.998067		OTHER	0.978609	0.001661	0.014854	0.004775	0.000101	0	448	0.443	-	2.177	80	Both
VIT_14s0030g00950	VIT_14s0030g00950.t01	100265553	AT1G08830.1	copper/zinc superoxide dismutase 1	15	3	769382	1.54727e+06	2.97602e+06	1.76423e+06	7.08678e+06	4.77063e+06	5.44774e+06	5.76838e+06	0.0820077	low	1.70913	up	13.0076	OTHER	0.003075	0.996925		OTHER	0.873721	0.067104	0.054516	0.004193	0.000466	0	145	0.443	-	-3.583	49	DIA+Prosit only
VIT_02s0025g02850	VIT_02s0025g02850.t01	100258241		Uncharacterized protein	83	12	4.63598e+07	5.1235e+07	8.19665e+07	5.98538e+07	2.04385e+08	2.39098e+08	1.36841e+08	1.93441e+08	0.0124688	med	1.69238	up	16.0636	SP(Sec/SPI)	0.731183	0.268817	CS pos: 36-37. AQA-ET. Pr: 0.5981	SP	0.108897	0.823025	0.067799	6.7e-05	0.000212	CS pos: 36-37. AQA-ET. Pr: 0.8136	784	0.477	-	4.078	35	Both
VIT_19s0085g00370	VIT_19s0085g00370.t01	100244419	AT1G79550.1	phosphoglycerate kinase	42	3	1.72243e+06	2.62765e+06	1.24061e+06	1.86356e+06	5.50109e+06	5.60501e+06	6.70218e+06	5.93609e+06	0.0689111	low	1.67145	up	13.0438	OTHER	0.00094	0.99906		OTHER	0.999612	0.000276	0.000112	0	0	0	401	0.432	-	5.165	61	DIA+Prosit only
VIT_04s0008g06520	VIT_04s0008g06520.t01	100252468	AT5G34850.1	purple acid phosphatase 26	56	6	5.08326e+06	4.26155e+06	1.05593e+06	3.46691e+06	1.38181e+07	1.1444e+07	7.69513e+06	1.09857e+07	0.0996229	low	1.66391	up	13.5808	SP(Sec/SPI)	0.857298	0.142702	CS pos: 27-28. VRS-GS. Pr: 0.4407	SP	0.003111	0.990731	0.003816	0.002299	4.3e-05	CS pos: 30-31. GSA-RI. Pr: 0.7164	484	0.507	Y	0.319	22	DIA+Prosit only
VIT_08s0058g01460	VIT_08s0058g01460.t01	100248160	AT5G01930.1	Glycosyl hydrolase superfamily protein	46	10	442733	2.45226e+06	6.36262e+06	3.08587e+06	1.17611e+07	1.06801e+07	6.70218e+06	9.71447e+06	0.156055	no	1.65446	up	13.4768	OTHER	0.001004	0.998996		OTHER	0.999849	0.000143	6e-06	0	2e-06	0	408	0.507	Y	2.177	42	DIA+Prosit only
VIT_15s0021g01330	VIT_15s0021g01330.t01	100258184	AT4G09320.1	Nucleoside diphosphate kinase family protein	16	3	2.02368e+06	3.5446e+06	2.65238e+06	2.74022e+06	9.5598e+06	7.56094e+06	8.24548e+06	8.45541e+06	0.0691372	low	1.62558	up	13.3649	OTHER	0.000339	0.999661		OTHER	0.99866	0.000473	0.000837	2.1e-05	8e-06	0	148	0.43	-	0.301	14	DIA+Prosit only
VIT_10s0071g01100	VIT_10s0071g01100.t01	100245638	AT5G08380.1	alpha-galactosidase 1	45	8	1.76255e+06	397710	78277.8	746180	1.7396e+06	2.13096e+06	2.99375e+06	2.2881e+06	0.229801	no	1.61656	up	12.2323	SP(Sec/SPI)	0.905576	0.094424	CS pos: 24-25. AVA-VR. Pr: 0.6494	SP	0.004932	0.994583	0.000445	2.9e-05	1.1e-05	CS pos: 24-25. AVA-VR. Pr: 0.6781	408	0.453	-	2.034	21	Both
VIT_03s0038g01780	VIT_03s0038g01780.t01	100260576	AT2G21170.1	triosephosphate isomerase	35	12	1.33703e+07	3.38507e+07	1.26951e+07	1.9972e+07	6.76782e+07	8.68113e+07	2.85901e+07	6.10265e+07	0.0669114	low	1.61146	up	15.0859	OTHER	0.000711	0.999289		cTP	0.001142	2e-06	0.000128	0.998133	0.000596	CS pos: 69-70. VAM-AG. Pr: 0.7331	324	0.594	Y	12.639	67	Both
VIT_08s0040g02200	VIT_08s0040g02200.t01	100256842	AT2G37130.1	Peroxidase superfamily protein	37	15	4.53046e+07	9.54041e+07	1.1057e+08	8.37595e+07	3.63454e+08	1.69268e+08	2.27099e+08	2.53274e+08	0.0264095	med	1.59637	up	16.3266	OTHER	0.430344	0.569656		SP	0.02604	0.970997	0.00296	1e-06	2e-06	CS pos: 29-30. GTS-VL. Pr: 0.4685	328	0.438	-	-6.492	6	Both
VIT_06s0004g01650	VIT_06s0004g01650.t01	100250068	AT5G12960.1	Putative glycosyl hydrolase of Uncharacterized protein function (DUF1680)	97	2	1.84562e+06	3.08722e+06	374659	1.76916e+06	6.3161e+06	6.89566e+06	2.60745e+06	5.27307e+06	0.16184	no	1.57557	up	12.9698	SP(Sec/SPI)	0.950022	0.049978	CS pos: 24-25. GLG-KK. Pr: 0.8091	SP	0.006385	0.993004	0.000422	0.000175	1.3e-05	CS pos: 24-25. GLG-KK. Pr: 0.7921	874	0.485	-	0.624	52	DIA+Prosit only
VIT_06s0009g02550	VIT_06s0009g02550.t01	100254674	AT1G14980.1	chaperonin 10	11	2	1452.89	29483	277739	102892	30231.1	370319	508412	302987	0.411634	no	1.55813	up	10.4938	OTHER	0.000438	0.999562		OTHER	0.717912	0.013312	0.242102	0.026117	0.000557	0	97	0.444	-	2.691	42	DIA+Prosit only
VIT_07s0005g03350	VIT_07s0005g03350.t01 (+1)	100253273	AT5G43330.1	Lactate/malate dehydrogenase family protein	39	2	133703	239644	27141.5	133496	631610	268273	279394	393092	0.220499	no	1.55807	up	10.72	OTHER	0.000979	0.999021		OTHER	0.996122	0.000815	0.000104	0.002577	0.000383	0	365	0.515	Y	2.906	32	DIA+Prosit only
VIT_12s0057g01020	VIT_12s0057g01020.t01	100242544	AT4G12730.1	FASCICLIN-like arabinogalactan 2	44	2	6.39944e+06	5.1235e+06	1.59822e+06	4.37372e+06	1.07263e+07	6.58531e+06	2.02403e+07	1.25173e+07	0.139966	no	1.51699	up	13.7384	SP(Sec/SPI)	0.985631	0.014369	CS pos: 26-27. THA-HN. Pr: 0.9352	SP	0.00113	0.99876	9.5e-05	1.3e-05	2e-06	CS pos: 26-27. THA-HN. Pr: 0.8999	407	0.445	-	3.127	64	DIA+Prosit only
VIT_07s0005g02560	VIT_07s0005g02560.t01	100265739	AT1G02360.1	Chitinase family protein	19	3	7.18029e+06	5.48993e+06	1.87774e+07	1.04826e+07	3.80583e+07	31519262	1.97795e+07	2.97857e+07	0.105953	no	1.50663	up	14.4945	OTHER	0.006464	0.993536		OTHER	0.951219	0.048691	8.1e-05	6e-06	3e-06	0	173	0.425	-	1.035	75	Both
VIT_01s0026g02520	VIT_01s0026g02520.t01	100263380	AT2G02990.1	ribonuclease 1	26	5	3.68249e+07	2.39644e+07	1.39199e+07	2.49031e+07	3.7192e+07	8.88334e+07	8.24548e+07	6.94934e+07	0.0694906	low	1.48055	up	15.2382	SP(Sec/SPI)	0.986847	0.013153	CS pos: 23-24. CFS-QD. Pr: 0.8313	SP	0.002628	0.997371	1e-06	0	0	CS pos: 23-24. CFS-QD. Pr: 0.8832	226	0.441	-	1.631	15	DIA+Prosit only
VIT_00s0264g00030	VIT_00s0264g00030.t01 (+2)	100242027	AT4G35830.1	aconitase 1	100	2	3.76827e+06	588257	108053	1.48819e+06	3.98519e+06	2.74521e+06	5.70448e+06	4.14496e+06	0.299148	no	1.4778	up	12.7902	OTHER	0.000836	0.999164		mTP	0.363511	0.00011	0.636325	1.8e-05	3.5e-05	CS pos: 19-20. NNY-AS. Pr: 0.5816	918	0.48	-	-0.57	3	DIA+Prosit only
VIT_05s0094g00350	VIT_05s0094g00350.t01	100268106	AT3G54420.1	homolog of carrot EP3-3 chitinase	46	2	496754	512351	1.79323e+06	934112	1.99733e+06	1.11835e+06	4.42809e+06	2.51459e+06	0.222621	no	1.42865	up	12.3709	OTHER	0.000322	0.999678		OTHER	0.711107	0.093774	0.007866	0.007273	0.17998	0	427	0.503	Y	2.766	25	DIA+Prosit only
VIT_18s0001g14870	VIT_18s0001g14870.t01	100257482	AT1G20160.1	Subtilisin-like serine endopeptidase family protein	79	16	1137999019	8.70096e+08	1.96624e+08	7.34906e+08	2632988509	1616501244	1607740594	1952410115	0.0820077	low	1.40962	up	18.1568	OTHER	0.006829	0.993171		OTHER	0.996978	0.001559	0.000984	0.000471	8e-06	0	743	0.449	-	-0.407	71	Both
VIT_17s0000g04880	VIT_17s0000g04880.t01	100268098		Dirigent protein	19	3	1.24779e+06	660035	1.1057e+06	1.00451e+06	468219	4.45221e+06	2.99375e+06	2.63806e+06	0.241839	no	1.39299	up	12.4232	SP(Sec/SPI)	0.992492	0.007508	CS pos: 23-24. TEA-MK. Pr: 0.8213	SP	3.1e-05	0.999963	4e-06	2e-06	0	CS pos: 23-24. TEA-MK. Pr: 0.7941	178	0.484	-	8.008	22	DIA+Prosit only
VIT_12s0028g01830	VIT_12s0028g01830.t01		AT5G05340.1	Peroxidase superfamily protein	29	4	3.13431e+07	3.97711e+06	1.96624e+07	1.83275e+07	2.75708e+07	6.43541e+07	4.42809e+07	4.54019e+07	0.190141	no	1.30874	up	14.9202	OTHER	0.007361	0.992639		OTHER	0.974338	0.018854	0.006778	2.6e-05	5e-06	0	273	0.434	-	1.437	3	DIA+Prosit only
VIT_06s0004g06900	VIT_06s0004g06900.t01	100267272	AT4G33070.1	Thiamine pyrophosphate dependent pyruvate decarboxylase family protein	66	2	80563.8	95404.3	91967.5	89311.8	427020	84834.7	146627	219494	0.281722	no	1.29726	up	10.2923	OTHER	0.001656	0.998344		OTHER	0.999417	0.000575	0	1e-06	7e-06	0	607	0.502	Y	3.72	44	DIA+Prosit only
VIT_18s0001g05030	VIT_18s0001g05030.t01	100257534		Cellulase domain-containing protein	57	6	2.3235e+07	2.28859e+07	6.66248e+07	3.75819e+07	1.00103e+08	1.0437e+08	5.97332e+07	8.80689e+07	0.124956	no	1.2286	up	15.5198	SP(Sec/SPI)	0.903308	0.096692	CS pos: 26-27. SYG-RV. Pr: 0.7037	SP	0.001678	0.99789	0.000123	0.000305	4e-06	CS pos: 26-27. SYG-RV. Pr: 0.9222	508	0.489	-	4.389	35	Both
VIT_08s0007g03830	VIT_08s0007g03830.t01	100245998	AT5G03690.2	Aldolase superfamily protein	39	6	1.64491e+07	5.88257e+06	3.04534e+06	8.459e+06	2.69432e+07	1.6165e+07	1.50043e+07	1.93708e+07	0.246272	no	1.19533	up	14.2145	OTHER	0.001814	0.998186		OTHER	0.999618	0.000297	8.1e-05	3e-06	1e-06	0	358	0.434	-	3.652	27	Both
VIT_07s0141g00930	VIT_07s0141g00930.t01	100255801	AT5G48540.1	receptor-like protein kinase-related family protein	29	9	6.25377e+07	3.08722e+07	4.50439e+07	4.61513e+07	114934117	9.51866e+07	1.03804e+08	1.04642e+08	0.0848749	low	1.18102	up	15.6839	SP(Sec/SPI)	0.995264	0.004736	CS pos: 25-26. CSA-DS. Pr: 0.8321	SP	2.5e-05	0.999975	0	0	0	CS pos: 25-26. CSA-DS. Pr: 0.7157	262	0.435	-	3.654	24	Both
VIT_01s0011g01300	VIT_01s0011g01300.t01	100242282	AT4G20050.1	Pectin lyase-like superfamily protein	53	2	670104	812021	318886	600337	1.00103e+06	756095	2.27099e+06	1.34271e+06	0.310488	no	1.1613	up	11.9064	SP(Sec/SPI)	0.852052	0.147948	CS pos: 26-27. VSG-QD. Pr: 0.7699	SP	0.021703	0.975804	0.001109	0.001309	7.5e-05	CS pos: 26-27. VSG-QD. Pr: 0.9506	498	0.493	-	4.515	64	DIA+Prosit only
VIT_00s0304g00070	VIT_00s0304g00070.t01	100854560	AT2G22170.1	Lipase/lipooxygenase, PLAT/LH2 family protein	19	2	1.27686e+07	1.9479e+07	4.82654e+07	2.68377e+07	6.3161e+07	6.89566e+07	4.63677e+07	5.94951e+07	0.173481	no	1.14851	up	15.2032	SP(Sec/SPI)	0.984717	0.015283	CS pos: 22-23. GLC-DV. Pr: 0.5667	SP	7.5e-05	0.999925	0	0	0	CS pos: 26-27. VDC-VF. Pr: 0.4371	175	0.438	-	1.063	31	DIA+Prosit only
VIT_11s0016g05530	VIT_11s0016g05530.t01		AT5G20230.1	blue-copper-binding protein	18	2	5.08325e+08	6.45011e+08	4.40186e+08	5.31174e+08	1097612296	1508606738	9.25158e+08	1177125727	0.0669114	low	1.14801	up	17.7961	SP(Sec/SPI)	0.995231	0.004769	CS pos: 24-25. SKA-ET. Pr: 0.7184	SP	1e-05	0.99999	0	0	0	CS pos: 24-25. SKA-ET. Pr: 0.8583	174	0.44	-	10.586	15	Both
VIT_11s0016g03210	VIT_11s0016g03210.t01	100233140	AT5G25880.1	NADP-malic enzyme 3	65	4	3.4367e+06	1.69655e+06	1.71252e+06	2.28193e+06	5.37587e+06	5.11183e+06	4.42809e+06	4.97193e+06	0.229801	no	1.12355	up	13.0548	OTHER	0.000532	0.999468		OTHER	0.999901	9e-05	9e-06	0	0	0	591	0.427	-	2.336	86	DIA+Prosit only
VIT_00s0220g00120	VIT_00s0220g00120.t01	100251471	AT5G48380.1	BAK1-interacting receptor-like kinase 1	69	3	1.36818e+07	2.13583e+07	2.10686e+07	1.87029e+07	4.27021e+07	4.55592e+07	3.35905e+07	4.06172e+07	0.15106	no	1.11883	up	14.8806	SP(Sec/SPI)	0.971013	0.028987	CS pos: 29-30. CYA-TE. Pr: 0.7181	SP	0.000494	0.999504	1e-06	0	1e-06	CS pos: 29-30. CYA-TE. Pr: 0.9346	621	0.433	-	-0.396	20	Both
VIT_03s0038g04670	VIT_03s0038g04670.t01	100260557	AT4G39230.1	NmrA-like negative transcriptional regulator family protein	34	5	7.69382e+06	1.14701e+06	1.08053e+07	6.5487e+06	1.35036e+07	1.37587e+07	1.50043e+07	1.40888e+07	0.315945	no	1.10527	up	13.965	OTHER	0.002609	0.997391		OTHER	0.992949	0.002227	0.003444	0.001369	1e-05	0	306	0.49	-	10.535	22	DIA+Prosit only
VIT_08s0040g03100	VIT_08s0040g03100.t01	100261962	AT5G02790.1	Glutathione S-transferase family protein	28	2	121939	158332	220615	166962	347095	406047	306349	353164	0.32204	no	1.08082	up	10.7706	OTHER	0.001227	0.998773		OTHER	0.991131	0.008775	1.5e-05	7.3e-05	7e-06	0	242	0.448	-	-0.867	14	DIA+Prosit only
VIT_13s0019g00040	VIT_13s0019g00040.t01	100251825	AT3G55260.1	beta-hexosaminidase 1	62	4	4.42733e+06	2.18558e+06	392316	2.33508e+06	5.01706e+06	6.58531e+06	3.20786e+06	4.93674e+06	0.357701	no	1.08009	up	13.0617	SP(Sec/SPI)	0.908349	0.091651	CS pos: 25-26. SLG-FN. Pr: 0.6298	SP	0.001696	0.998295	8e-06	0	0	CS pos: 25-26. SLG-FN. Pr: 0.8134	541	0.456	-	0.683	17	DIA+Prosit only
VIT_18s0001g15550	VIT_18s0001g15550.t01	100262647	AT5G42240.1	serine carboxypeptidase-like 42	52	4	4.63598e+06	5.24285e+06	2.71416e+06	4.19766e+06	1.28958e+07	7.22065e+06	6.11246e+06	8.74297e+06	0.26582	no	1.05854	up	13.5647	SP(Sec/SPI)	0.995778	0.004222	CS pos: 20-21. VNG-YP. Pr: 0.9282	SP	0.000107	0.999893	0	0	0	CS pos: 20-21. VNG-YP. Pr: 0.9092	467	0.427	-	-1.69	15	DIA+Prosit only
VIT_13s0067g01970	VIT_13s0067g01970.t01	100262045	AT5G05390.1	laccase 12	63	3	1.88861e+06	2.34189e+06	1.56184e+07	6.6163e+06	1.7e+07	1.01994e+07	1.27707e+07	1.33234e+07	0.398681	no	1.00987	up	13.9452	SP(Sec/SPI)	0.977322	0.022678	CS pos: 31-32. TEA-ET. Pr: 0.7938	SP	0.00034	0.999653	6e-06	1e-06	1e-06	CS pos: 31-32. TEA-ET. Pr: 0.7423	577	0.442	-	0.934	22	DIA+Prosit only
VIT_10s0003g01000	VIT_10s0003g01000.t01	100232859	AT1G53240.1	Lactate/malate dehydrogenase family protein	37	4	3.35847e+06	4.16454e+06	1.13145e+07	6.27918e+06	1.55042e+07	1.01994e+07	1.2196e+07	1.26332e+07	0.310488	no	1.00857	up	13.8994	OTHER	0.001215	0.998785		mTP	0.002139	1.9e-05	0.994166	0.001512	0.002164	CS pos: 30-31. RSY-CV. Pr: 0.7830	352	0.497	-	1.127	17	Both
VIT_16s0039g02850	VIT_16s0039g02850.t01		AT4G33550.2	Bifunctional inhibitor/lipid-transfer protein/seed storage 2S albumin superfamily protein	12	2	883369	588257	3.26314e+06	1.57826e+06	4.90285e+06	1.69268e+06	2.92561e+06	3.17372e+06	0.398272	no	1.00784	up	12.6997	SP(Sec/SPI)	0.99602	0.00398	CS pos: 28-29. ASA-DM. Pr: 0.8184	SP	1e-06	0.999999	0	0	0	CS pos: 28-29. ASA-DM. Pr: 0.9141	114	0.437	-	3.484	27	DIA+Prosit only
VIT_18s0001g12390	VIT_18s0001g12390.t01	100257468	AT4G34480.1	O-Glycosyl hydrolases family 17 protein	50	8	3.59867e+07	1.86023e+07	2.15594e+06	1.8915e+07	2.51448e+07	6.43541e+07	2.37802e+07	3.77597e+07	0.405827	no	0.997318	up	14.8538	SP(Sec/SPI)	0.952828	0.047172	CS pos: 24-25. ARS-ES. Pr: 0.4045	SP	0.000975	0.998122	0.000852	3.6e-05	1.4e-05	CS pos: 26-27. SES-FI. Pr: 0.4795	465	0.455	-	3.746	5	Both
VIT_00s0558g00030	VIT_00s0558g00030.t01	100261134	AT5G65760.1	Serine carboxypeptidase S28 family protein	58	5	7.69382e+06	4.78153e+06	4.10805e+06	5.5278e+06	1.14934e+07	1.44071e+07	7.18151e+06	1.10273e+07	0.290025	no	0.996307	up	13.785	SP(Sec/SPI)	0.973023	0.026977	CS pos: 28-29. TIA-SE. Pr: 0.3487	SP	0.000164	0.999772	7e-06	1.8e-05	3.9e-05	CS pos: 28-29. TIA-SE. Pr: 0.6610	510	0.463	-	4.161	30	DIA+Prosit only
VIT_13s0067g02990	VIT_13s0067g02990.t01	100233137	AT3G10920.1	manganese superoxide dismutase 1	31	3	1.72243e+07	2.18558e+06	1.75241e+06	7.0541e+06	1.6613e+07	1.47427e+07	1.03804e+07	1.3912e+07	0.420467	no	0.979801	up	13.9918	OTHER	0.000822	0.999178		OTHER	0.814622	0.00052	0.070983	0.086284	0.027591	0	283	0.562	Y	-0.266	74	DIA+Prosit only
VIT_00s0184g00110	VIT_00s0184g00110.t01	100855225		DOMON domain-containing protein	26	3	2.21892e+07	9.32325e+06	6.36262e+06	1.2625e+07	2.19002e+07	3.6189e+07	1.64519e+07	2.4847e+07	0.315945	no	0.976787	up	14.4965	SP(Sec/SPI)	0.971269	0.028731	CS pos: 22-23. AYT-LN. Pr: 0.9148	SP	0.002475	0.97124	0.000119	0.025842	0.000324	CS pos: 22-23. AYT-LN. Pr: 0.9139	250	0.522	Y	2.545	69	Both
VIT_17s0000g07450	VIT_17s0000g07450.t01	100260480	AT5G08030.1	PLC-like phosphodiesterases superfamily protein	45	5	1.3066e+06	3.5446e+06	1.42441e+07	6.36511e+06	1.44693e+07	1.22624e+07	8.83519e+06	1.18557e+07	0.444182	no	0.897317	up	13.8777	SP(Sec/SPI)	0.978225	0.021775	CS pos: 20-21. CAA-RP. Pr: 0.8318	SP	0.011952	0.985926	0.001714	0.000367	4.2e-05	CS pos: 20-21. CAA-RP. Pr: 0.5321	395	0.485	-	-0.045	17	DIA+Prosit only
VIT_07s0104g00620	VIT_07s0104g00620.t01	100240957	AT1G54790.3	GDSL-like Lipase/Acylhydrolase superfamily protein	32	4	6.39944e+06	8.5029e+06	1.63545e+07	1.04189e+07	1.82158e+07	2.80916e+07	1.13819e+07	1.92298e+07	0.359045	no	0.884135	up	14.3018	SP(Sec/SPI)	0.968794	0.031206	CS pos: 23-24. ISP-SN. Pr: 0.5654	SP	0.064873	0.933705	0.000571	0.00067	0.000182	CS pos: 23-24. ISP-SN. Pr: 0.6390	297	0.479	-	-0.238	52	Both
VIT_08s0040g00320	VIT_08s0040g00320.t01	100258574	AT3G10740.1	alpha-L-arabinofuranosidase 1	84	17	9.03945e+08	1022273587	5.54161e+08	8.26793e+08	1515126743	1943461953	1086966044	1515184913	0.179787	no	0.873895	up	18.0979	OTHER	0.314	0.686		SP	0.05036	0.949316	0.000258	3.3e-05	3.3e-05	CS pos: 28-29. VQS-TE. Pr: 0.9414	755	0.441	-	-0.542	84	Both
VIT_07s0141g00870	VIT_07s0141g00870.t01	100254918		Gnk2-homologous domain-containing protein	17	4	2.16841e+06	3.15913e+06	8.38757e+06	4.5717e+06	7.9515e+06	7.22065e+06	9.25158e+06	8.14124e+06	0.411634	no	0.832517	up	13.5708	OTHER	0.001096	0.998904		OTHER	0.99744	0.002048	0.000485	1.8e-05	9e-06	0	151	0.439	-	-4.16	50	DIA+Prosit only
VIT_06s0061g00750	VIT_06s0061g00750.t01	100233100	AT2G28190.1	copper/zinc superoxide dismutase 2	22	2	6.25377e+06	6.30329e+06	1.0319e+07	7.62534e+06	1.62349e+07	9.96727e+06	1.4329e+07	1.35104e+07	0.366316	no	0.825195	up	14.0129	OTHER	0.000413	0.999587		cTP	0.000538	1e-06	4.7e-05	0.996376	0.003037	CS pos: 58-59. VVA-VT. Pr: 0.4941	212	0.583	Y	8.75	57	DIA+Prosit only
VIT_04s0008g07110	VIT_04s0008g07110.t01	100266429	AT5G10770.1	Eukaryotic aspartyl protease family protein	51	7	8.05642e+06	2.18558e+07	6.97648e+06	1.22962e+07	17395982	1.44071e+07	3.20786e+07	2.12939e+07	0.425342	no	0.792223	up	14.418	OTHER	0.447768	0.552232		SP	0.027082	0.942792	0.014943	0.014709	0.000474	CS pos: 27-28. GLA-FQ. Pr: 0.8513	481	0.533	Y	1.577	65	Both
VIT_00s0353g00060	VIT_00s0353g00060.t01	100256534	AT4G21380.1	receptor kinase 3	96	2	843611	775474	2.419e+06	1.34603e+06	2.51448e+06	1.73211e+06	2.73034e+06	2.32564e+06	0.47416	no	0.788921	up	12.4956	SP(Sec/SPI)	0.827334	0.172666	CS pos: 28-29. ISG-DT. Pr: 0.4801	SP	0.013161	0.986779	2.5e-05	2.3e-05	1.2e-05	CS pos: 28-29. ISG-DT. Pr: 0.5033	847	0.445	-	-6.229	8	DIA+Prosit only
VIT_00s0373g00010	VIT_00s0373g00010.t01 (+2)	100255913	AT1G04820.1	tubulin alpha-4 chain	35	3	1.97762e+06	406974	651083	1.01189e+06	2.63299e+06	1.73211e+06	805779	1.72363e+06	0.533843	no	0.768393	up	12.2416	OTHER	0.009486	0.990514		OTHER	0.990925	0.004905	0.004127	4e-05	2e-06	0	322	0.433	-	2.822	79	DIA+Prosit only
VIT_07s0005g00750	VIT_07s0005g00750.t01	100267606	AT4G02280.1	sucrose synthase 3	92	3	1.84562e+07	1.99327e+06	297602	6.91569e+06	8.32624e+06	8.48352e+06	1.76285e+07	1.14794e+07	0.641611	no	0.731106	up	13.8998	OTHER	0.001571	0.998429		OTHER	0.993463	0.005306	0.001225	3e-06	3e-06	0	811	0.439	-	1.695	20	DIA+Prosit only
VIT_18s0001g00470	VIT_18s0001g00470.t01	100252389	AT1G76160.1	SKU5 similar 5	60	5	7.69382e+06	9.54041e+06	2.84208e+06	6.6921e+06	17395982	7.91728e+06	7.69513e+06	1.10028e+07	0.488368	no	0.717339	up	13.8671	SP(Sec/SPI)	0.975458	0.024542	CS pos: 22-23. VAA-ED. Pr: 0.8377	SP	0.000514	0.999434	4.2e-05	6e-06	4e-06	CS pos: 22-23. VAA-ED. Pr: 0.9359	541	0.451	-	6.61	20	Both
VIT_04s0023g00590	VIT_04s0023g00590.t01	100263339	AT5G16450.1	Ribonuclease E inhibitor RraA/Dimethylmenaquinone methyltransferase	22	2	6.5485e+06	379811	4.50439e+06	3.8109e+06	7.59362e+06	6.28892e+06	4.8553e+06	6.24595e+06	0.56673	no	0.712788	up	13.3766	OTHER	0.001215	0.998785		OTHER	0.99951	0.000444	4.5e-05	0	0	0	198	0.451	-	1.086	87	DIA+Prosit only
VIT_04s0023g03020	VIT_04s0023g03020.t01	100854228	AT4G36195.1	Serine carboxypeptidase S28 family protein	54	7	1.64491e+06	7.23714e+06	6.97648e+06	5.28618e+06	1.00103e+07	8.68113e+06	6.85829e+06	8.51659e+06	0.514623	no	0.688051	up	13.6534	SP(Sec/SPI)	0.990588	0.009412	CS pos: 19-20. SNG-AI. Pr: 0.5438	SP	0.003949	0.97025	0.025051	0.000252	0.000498	CS pos: 22-23. AIT-SR. Pr: 0.4006	480	0.482	-	1.09	15	DIA+Prosit only
VIT_18s0001g15410	VIT_18s0001g15410.t01	100232853	AT1G77120.1	alcohol dehydrogenase 1	41	3	232349	1.81789e+06	85829.7	712022	934220	1.44071e+06	1.06222e+06	1.14572e+06	0.646479	no	0.686256	up	11.9116	OTHER	0.006736	0.993264		OTHER	0.993277	0.006541	8.9e-05	8.1e-05	1.2e-05	0	380	0.436	-	8.701	12	DIA+Prosit only
VIT_15s0048g01170	VIT_15s0048g01170.t01	100255668	AT1G01900.1	Subtilase family protein	157	15	6.11142e+08	3.15913e+08	3.83386e+08	436813433	708678021	406046754	9.6876e+08	6.94495e+08	0.350245	no	0.668947	up	17.482	OTHER	0.002816	0.997184		OTHER	0.972672	0.020301	0.000746	0.006025	0.000256	0	1473	0.456	-	0.475	30	Both
VIT_04s0044g01000	VIT_04s0044g01000.t01	100257530		PMEI domain-containing protein	61	17	9.46546e+07	1.58331e+08	1.0319e+08	1.18725e+08	1.90743e+08	2.28337e+08	1.4329e+08	1.87457e+08	0.34413	no	0.658931	up	16.3474	SP(Sec/SPI)	0.991583	0.008417	CS pos: 21-22. SSA-SH. Pr: 0.7973	SP	0.000323	0.99957	1.4e-05	8.3e-05	1e-05	CS pos: 21-22. SSA-SH. Pr: 0.8228	555	0.533	Y	4.536	65	Both
VIT_15s0021g00540	VIT_15s0021g00540.t01	100251390		PMEI domain-containing protein	20	4	9.25e+06	2.62765e+07	6.07626e+07	3.20964e+07	6.3161e+07	4.99547e+07	3.68312e+07	4.99823e+07	0.514623	no	0.639008	up	15.2053	SP(Sec/SPI)	0.97053	0.02947	CS pos: 24-25. ATS-CC. Pr: 0.3377	SP	0.00024	0.999756	3e-06	1e-06	0	CS pos: 24-25. ATS-CC. Pr: 0.2851	182	0.5	Y	5.424	60	DIA+Prosit only
VIT_19s0090g01070	VIT_19s0090g01070.t01	100259000	AT5G55180.1	O-Glycosyl hydrolases family 17 protein	50	2	4.03777e+06	3.38507e+06	1.26951e+06	2.89745e+06	4.90285e+06	3.87772e+06	4.74478e+06	4.50845e+06	0.533453	no	0.637848	up	13.116	SP(Sec/SPI)	0.994544	0.005456	CS pos: 20-21. SEG-GG. Pr: 0.9112	SP	0.000564	0.999397	3.3e-05	5e-06	2e-06	CS pos: 20-21. SEG-GG. Pr: 0.8797	471	0.46	-	0.054	46	DIA+Prosit only
VIT_01s0011g03670	VIT_01s0011g03670.t01	100266396	AT1G68290.1	endonuclease 2	32	3	1.64491e+07	1.1209e+07	1.24061e+07	1.33547e+07	2.09146e+07	1.57971e+07	2.4901e+07	2.05375e+07	0.488368	no	0.62091	up	14.4382	SP(Sec/SPI)	0.991291	0.008709	CS pos: 23-24. SHG-WG. Pr: 0.7651	SP	0.001275	0.998532	0.00018	1e-05	3e-06	CS pos: 25-26. GWG-TD. Pr: 0.5326	285	0.439	-	9.288	44	DIA+Prosit only
VIT_01s0011g03450	VIT_01s0011g03450.t01	100262991	AT1G68560.1	alpha-xylosidase 1	103	10	6.5485e+06	6.45011e+06	4.20374e+06	5.73412e+06	1.20351e+07	7.56094e+06	6.85829e+06	8.81811e+06	0.514623	no	0.620897	up	13.7038	SP(Sec/SPI)	0.977456	0.022544	CS pos: 23-24. ALA-AI. Pr: 0.5932	SP	0.002394	0.997402	0.000125	4.8e-05	3e-05	CS pos: 23-24. ALA-AI. Pr: 0.6772	924	0.43	-	3.512	26	DIA+Prosit only
VIT_13s0019g02690	VIT_13s0019g02690.t01	100246108	AT3G53980.1	Bifunctional inhibitor/lipid-transfer protein/seed storage 2S albumin superfamily protein	12	5	1.46603e+08	8.12021e+07	1.42441e+08	1.23415e+08	1.414e+08	1.40791e+08	2.85901e+08	1.89364e+08	0.409067	no	0.617641	up	16.3687	SP(Sec/SPI)	0.995862	0.004138	CS pos: 27-28. VDA-AG. Pr: 0.9272	SP	6e-06	0.999993	0	0	0	CS pos: 27-28. VDA-AG. Pr: 0.9312	118	0.436	-	5.667	76	Both
VIT_18s0001g01080	VIT_18s0001g01080.t01	100854733		Uncharacterized protein	26	3	4.32655e+06	6.75409e+06	1.32934e+07	8.12468e+06	1.26023e+07	7.73706e+06	1.68351e+07	1.23915e+07	0.550086	no	0.608965	up	14.0029	SP(Sec/SPI)	0.850649	0.149351	CS pos: 30-31. VRA-VS. Pr: 0.7324	SP	0.002109	0.997885	6e-06	0	0	CS pos: 30-31. VRA-VS. Pr: 0.7703	234	0.434	-	6.024	29	DIA+Prosit only
VIT_11s0016g02300	VIT_11s0016g02300.t01		AT4G29680.1	Alkaline-phosphatase-like family protein	47	6	5.20166e+06	1.04609e+07	1.71252e+07	1.09292e+07	2.24104e+07	1.54375e+07	1.06222e+07	1.61567e+07	0.569563	no	0.563938	up	14.2469	OTHER	0.000762	0.999238		OTHER	0.966529	0.001926	0.003381	0.027962	0.000202	0	417	0.56	Y	1.367	54	DIA+Prosit only
VIT_07s0104g00600	VIT_07s0104g00600.t01	104879774	AT4G02930.1	GTP binding Elongation factor Tu family protein	49	3	2.92511e+06	3.23271e+06	607626	2.25515e+06	2.8213e+06	4.35087e+06	2.79393e+06	3.32203e+06	0.624514	no	0.558844	up	12.8746	OTHER	0.001486	0.998514		mTP	0.008152	2.2e-05	0.503678	0.478355	0.009794	CS pos: 33-34. TQF-SI. Pr: 0.3029	449	0.566	Y	8.247	87	DIA+Prosit only
VIT_05s0020g03130	VIT_05s0020g03130.t01	100256313	AT5G26330.1	Cupredoxin superfamily protein	20	2	2.37762e+07	6.30329e+07	8.19665e+07	5.62585e+07	7.59362e+07	7.22065e+07	8.63408e+07	7.81612e+07	0.561377	no	0.474381	up	15.6432	SP(Sec/SPI)	0.97464	0.02536	CS pos: 24-25. SFA-AV. Pr: 0.8836	SP	0.000375	0.999624	1e-06	0	0	CS pos: 24-25. SFA-AV. Pr: 0.8783	190	0.436	-	1.599	73	Both
VIT_07s0141g00840	VIT_07s0141g00840.t01	100249783	AT5G48540.1	receptor-like protein kinase-related family protein	30	5	1.72243e+06	707241	6.81767e+06	3.08245e+06	5.50109e+06	1.0437e+06	6.11246e+06	4.21908e+06	0.761571	no	0.452853	up	13.1141	SP(Sec/SPI)	0.998757	0.001243	CS pos: 20-21. CSA-DS. Pr: 0.7324	SP	0.000442	0.999555	3e-06	0	0	CS pos: 20-21. CSA-DS. Pr: 0.5234	272	0.449	-	4.74	80	DIA+Prosit only
VIT_12s0028g02990	VIT_12s0028g02990.t01	100267709	AT5G44130.1	FASCICLIN-like arabinogalactan protein 13 precursor	26	2	2.433e+06	1.1209e+06	3.11628e+06	2.22339e+06	3.89448e+06	2.23139e+06	2.92561e+06	3.01716e+06	0.693598	no	0.440428	up	12.8266	SP(Sec/SPI)	0.997365	0.002635	CS pos: 26-27. AQA-QK. Pr: 0.9408	SP	5.2e-05	0.999686	8e-06	0.00018	7.5e-05	CS pos: 26-27. AQA-QK. Pr: 0.9484	251	0.51	Y	2.669	25	DIA+Prosit only
VIT_07s0031g00490	VIT_07s0031g00490.t01	100261036	AT4G36945.1	PLC-like phosphodiesterases superfamily protein	45	6	1.68322e+08	1.41113e+08	149154424	1.52863e+08	1.82158e+08	3.08018e+08	127707375	2.05961e+08	0.55934	no	0.430131	up	16.4981	SP(Sec/SPI)	0.987965	0.012035	CS pos: 27-28. SSS-LE. Pr: 0.8106	SP	0.000589	0.99941	1e-06	0	0	CS pos: 27-28. SSS-LE. Pr: 0.9108	410	0.475	-	5.517	66	Both
VIT_11s0016g03720	VIT_11s0016g03720.t01	100268005	AT5G11520.1	aspartate aminotransferase 3	45	4	2.99324e+06	456633	113145	1.18767e+06	1.90743e+06	1.85599e+06	1.01442e+06	1.59261e+06	0.802084	no	0.423258	up	12.2768	OTHER	0.001463	0.998537		OTHER	0.999375	0.000555	2.6e-05	4.3e-05	1e-06	0	411	0.44	-	3.018	26	DIA+Prosit only
VIT_11s0149g00330	VIT_11s0149g00330.t01		AT4G19810.1	Glycosyl hydrolase family protein with chitinase insertion domain	24	2	1.08678e+06	601959	1.42441e+06	1.03772e+06	1.7e+06	1.40791e+06	1.03804e+06	1.38199e+06	0.733038	no	0.413329	up	12.1566	SP(Sec/SPI)	0.994429	0.005571	CS pos: 23-24. SSA-AQ. Pr: 0.4956	SP	3.7e-05	0.99996	3e-06	0	1e-06	CS pos: 24-25. SAA-QS. Pr: 0.6776	218	0.485	-	1.961	20	DIA+Prosit only
VIT_16s0022g01770	VIT_16s0022g01770.t01	100254950	AT2G36530.1	Enolase	48	6	2.433e+06	239644	1.29908e+06	1.32391e+06	3.02308e+06	829041	1.30682e+06	1.71965e+06	0.802084	no	0.377308	up	12.3573	OTHER	0.00078	0.99922		OTHER	0.958608	0.002136	0.038676	0.000575	5e-06	0	445	0.452	-	7.05	34	DIA+Prosit only
VIT_09s0018g01600	VIT_09s0018g01600.t01	100241564	AT1G79690.1	nudix hydrolase homolog 3	88	5	157088	2.28859e+06	1.96624e+06	1.47064e+06	2.69432e+06	1.09289e+06	1.84593e+06	1.87771e+06	0.810669	no	0.352536	up	12.4411	OTHER	0.000588	0.999412		OTHER	0.999959	3.5e-05	6e-06	0	0	0	782	0.43	-	-1.766	14	DIA+Prosit only
VIT_00s0194g00030	VIT_00s0194g00030.t01 (+2)	100255299		Uncharacterized protein	80	4	1.57088e+06	186023	919679	892193	1.14934e+06	974039	1.27707e+06	1.13348e+06	0.806444	no	0.345338	up	12.0049	OTHER	0.00023	0.99977		OTHER	0.999872	0.000122	6e-06	1e-06	0	0	699	0.428	-	-3.825	5	DIA+Prosit only
VIT_18s0001g13240	VIT_18s0001g13240.t01 (+1)			Thioredoxin domain-containing protein	18	2	639943	645011	963022	749326	288702	951866	1.53538e+06	925316	0.821959	no	0.304353	up	11.841	OTHER	0.001101	0.998899		OTHER	0.997348	0.002153	0.000491	4e-06	4e-06	0	158	0.433	-	0.2	7	DIA+Prosit only
VIT_12s0055g01020	VIT_12s0055g01020.t01	100246878	AT5G64120.1	Peroxidase superfamily protein	33	9	1.138e+07	1.14701e+07	3.04534e+07	1.77678e+07	4.79125e+07	1.0437e+07	6.54962e+06	2.1633e+07	0.825552	no	0.283969	up	14.5848	OTHER	0.001201	0.998799		cTP	0.176712	0.000971	0.235487	0.584914	0.001915	CS pos: 56-57. FVR-GC. Pr: 0.2179	311	0.48	-	4.669	27	Both
VIT_18s0001g14480	VIT_18s0001g14480.t01	100257373	AT1G20030.2	Pathogenesis-related thaumatin superfamily protein	33	2	1.68322e+06	1.14701e+07	1.08053e+07	7.9862e+06	1.02435e+07	3.22534e+06	1.53538e+07	9.60755e+06	0.841005	no	0.26666	up	13.885	SP(Sec/SPI)	0.905369	0.094631	CS pos: 26-27. VLS-AT. Pr: 0.8142	SP	0.000125	0.999863	2e-06	4e-06	6e-06	CS pos: 26-27. VLS-AT. Pr: 0.9259	316	0.47	-	1.627	35	DIA+Prosit only
VIT_10s0092g00590	VIT_10s0092g00590.t01	100256223	AT1G56140.1	Leucine-rich repeat transmembrane protein kinase	115	2	7.18029e+06	2.18558e+06	7.82774e+06	5.7312e+06	5.76035e+06	5.73556e+06	9.04099e+06	6.84563e+06	0.822306	no	0.256347	up	13.5937	SP(Sec/SPI)	0.967033	0.032967	CS pos: 38-39. STA-EN. Pr: 0.8629	SP	0.001469	0.998506	2.5e-05	0	0	CS pos: 38-39. STA-EN. Pr: 0.9580	1048	0.473	-	6.255	7	DIA+Prosit only
VIT_13s0067g02640	VIT_13s0067g02640.t01	100248541	AT3G56310.1	Melibiase family protein	47	4	2.85852e+06	2.62765e+06	1.08053e+06	2.1889e+06	3.39195e+06	2.62166e+06	1.80391e+06	2.60584e+06	0.828696	no	0.251542	up	12.7562	SP(Sec/SPI)	0.967666	0.032334	CS pos: 22-23. GIA-GR. Pr: 0.4283	SP	0.000554	0.99931	0.000127	7e-06	1e-06	CS pos: 22-23. GIA-GR. Pr: 0.4400	427	0.489	-	-0.895	86	DIA+Prosit only
VIT_15s0048g01180	VIT_15s0048g01180.t01	100265949	AT1G01900.1	Subtilase family protein	81	12	2.433e+07	3.38507e+07	5.80278e+07	3.87362e+07	32392835	7.05628e+07	3.35905e+07	4.55154e+07	0.810669	no	0.232673	up	15.2463	SP(Sec/SPI)	0.992289	0.007711	CS pos: 20-21. SIA-SE. Pr: 0.6354	SP	0.000689	0.999302	7e-06	0	1e-06	CS pos: 20-21. SIA-SE. Pr: 0.6112	767	0.43	-	2.814	10	Both
VIT_03s0038g02360	VIT_03s0038g02360.t01 (+1)	100258852	AT2G16730.1	glycosyl hydrolase family 35 protein	94	2	3.76827e+07	2.0397e+07	1.52629e+07	2.44475e+07	2.63299e+07	4.55592e+07	1.13819e+07	2.7757e+07	0.864793	no	0.183163	up	14.8316	SP(Sec/SPI)	0.928804	0.071196	CS pos: 22-23. AAA-HG. Pr: 0.5067	SP	0.000526	0.998002	0.000467	0.000993	1.2e-05	CS pos: 22-23. AAA-HG. Pr: 0.5008	833	0.458	-	1.289	16	DIA+Prosit only
VIT_18s0089g00010	VIT_18s0089g00010.t01	100261979	AT1G33590.1	Leucine-rich repeat (LRR) family protein	105	3	453045	1.41113e+06	2.59201e+06	1.48539e+06	661377	499546	3.8567e+06	1.67254e+06	0.908536	no	0.171196	up	12.3952	SP(Sec/SPI)	0.99148	0.00852	CS pos: 22-23. ASA-AW. Pr: 0.7652	SP	0.004069	0.993554	0.002373	3e-06	1e-06	CS pos: 22-23. ASA-AW. Pr: 0.7497	955	0.436	-	-2.834	69	DIA+Prosit only
VIT_14s0060g00120	VIT_14s0060g00120.t01	100232998	AT1G09560.1	germin-like protein 5	23	5	1.06204e+08	2.13583e+08	3.26314e+08	2.15367e+08	2.8213e+08	2.28337e+08	2.11941e+08	2.40803e+08	0.842705	no	0.161053	up	16.7148	SP(Sec/SPI)	0.999194	0.000806	CS pos: 21-22. VAA-DP. Pr: 0.7241	SP	3.3e-05	0.999966	0	0	0	CS pos: 21-22. VAA-DP. Pr: 0.6187	217	0.454	-	3.915	76	Both
VIT_06s0061g00100	VIT_06s0061g00100.t01		AT3G57240.1	beta-1,3-glucanase 3	33	3	9.91156e+06	9.54041e+06	2.90828e+07	1.61783e+07	1.00103e+07	2.80916e+07	1.60774e+07	1.80598e+07	0.88685	no	0.158724	up	14.4656	SP(Sec/SPI)	0.965214	0.034786	CS pos: 27-28. IGA-QS. Pr: 0.5078	SP	0.00023	0.999744	2.1e-05	4e-06	1e-06	CS pos: 29-30. AQS-IG. Pr: 0.6368	311	0.459	-	2.99	43	Both
VIT_03s0038g03210	VIT_03s0038g03210.t01	100262384	AT2G17120.1	lysm domain GPI-anchored protein 2 precursor	38	2	2.99324e+06	740572	1.29908e+06	1.67763e+06	1.23154e+06	1.50861e+06	2.79393e+06	1.84469e+06	0.909626	no	0.136955	up	12.4906	SP(Sec/SPI)	0.998903	0.001097	CS pos: 24-25. VQA-AF. Pr: 0.9685	SP	1.5e-05	0.999972	7e-06	3e-06	3e-06	CS pos: 24-25. VQA-AF. Pr: 0.9551	357	0.574	Y	0.453	29	DIA+Prosit only
VIT_02s0025g04290	VIT_02s0025g04290.t01	100265026		Uncharacterized protein	24	3	4.96755e+06	7.93537e+06	1.39199e+07	8.94094e+06	5.62923e+06	1.06801e+07	1.27707e+07	9.69336e+06	0.910245	no	0.116571	up	13.9379	SP(Sec/SPI)	0.991202	0.008798	CS pos: 24-25. CHA-AT. Pr: 0.9591	SP	7e-06	0.999993	0	0	0	CS pos: 24-25. CHA-AT. Pr: 0.9516	224	0.488	-	3.745	93	Both
VIT_03s0038g03430	VIT_03s0038g03430.t01	100258952	AT4G38400.1	expansin-like A2	28	5	2.66773e+07	2.34189e+07	3.66131e+07	2.89031e+07	2.04385e+07	2.74521e+07	4.53123e+07	3.10676e+07	0.909626	no	0.104188	up	14.9533	SP(Sec/SPI)	0.997461	0.002539	CS pos: 17-18. ATA-CD. Pr: 0.7553	SP	0.00072	0.999041	0.000123	6.9e-05	4.7e-05	CS pos: 17-18. ATA-CD. Pr: 0.8349	259	0.472	-	5.469	32	DIA+Prosit only
VIT_13s0084g00880	VIT_13s0084g00880.t01	100256621	AT3G27890.1	NADPH:quinone oxidoreductase	22	2	320732	234189	236394	263772	537587	239098	70180.4	282289	0.939512	no	0.0978823	up	10.8719	OTHER	0.000852	0.999148		OTHER	0.96204	0.000382	0.0136	0.023935	4.3e-05	0	198	0.44	-	2.281	17	DIA+Prosit only
VIT_01s0010g02460	VIT_01s0010g02460.t01	100264789	AT3G04120.1	glyceraldehyde-3-phosphate dehydrogenase C subunit 1	37	3	2.11905e+06	99900.6	1.00841e+06	1.07579e+06	1.95186e+06	756095	685829	1.13126e+06	0.96371	no	0.07254	up	12.0853	OTHER	0.000635	0.999365		OTHER	0.999392	0.00034	0.000261	7e-06	1e-06	0	340	0.439	-	2.018	24	DIA+Prosit only
VIT_17s0000g03230	VIT_17s0000g03230.t01	100252482	AT5G13980.1	Glycosyl hydrolase family 38 protein	113	11	1.16451e+07	5.36497e+06	6.21779e+06	7.74261e+06	8.52018e+06	8.68113e+06	6.54962e+06	7.91698e+06	0.976859	no	0.0321299	up	13.7874	OTHER	0.003426	0.996574		OTHER	0.998815	0.000843	0.000306	3.3e-05	3e-06	0	1003	0.437	-	0.747	32	Both
VIT_11s0016g02910	VIT_11s0016g02910.t01	100250835	AT4G29260.1	HAD superfamily, subfamily IIIB acid phosphatase	21	3	6.25377e+06	5.24285e+06	4.93897e+06	5.47853e+06	5.76035e+06	6.00587e+06	4.8553e+06	5.54051e+06	0.986534	no	0.0162298	up	13.4822	OTHER	0.001145	0.998855		OTHER	0.99998	1.9e-05	2e-06	0	0	0	183	0.429	-	-1.377	7	DIA+Prosit only
VIT_14s0128g00080	VIT_14s0128g00080.t01	100259746	AT1G54790.1	GDSL-like Lipase/Acylhydrolase superfamily protein	42	8	3.76827e+07	1.73607e+07	3.57797e+07	3.02743e+07	2.8213e+07	3.53652e+07	2.66819e+07	3.00867e+07	0.989223	no	-0.00897112	down	14.9594	SP(Sec/SPI)	0.992907	0.007093	CS pos: 23-24. AHS-IQ. Pr: 0.9653	SP	0.000752	0.999221	2e-05	4e-06	3e-06	CS pos: 23-24. AHS-IQ. Pr: 0.9610	380	0.479	-	-0.997	45	Both
VIT_04s0044g01970	VIT_04s0044g01970.t01	100246533	AT1G32940.1	Subtilase family protein	82	4	946546	2.88116e+06	801007	1.5429e+06	1.82158e+06	2.39098e+06	351735	1.52143e+06	0.986534	no	-0.0202177	down	12.3706	OTHER	0.32567	0.67433		SP	0.237458	0.743156	0.016201	0.002698	0.000487	CS pos: 30-31. SLS-AK. Pr: 0.6653	763	0.441	-	4.581	28	DIA+Prosit only
VIT_02s0025g03270	VIT_02s0025g03270.t01		AT1G63770.5	Peptidase M1 family protein	55	3	903944	954041	1.835e+06	1.231e+06	2.69432e+06	673869	254810	1.20767e+06	0.986534	no	-0.0276034	down	12.1722	OTHER	0.015189	0.984811		cTP	0.017783	0.000341	0.171929	0.807855	0.002092	CS pos: 79-80. FVC-SV. Pr: 0.3421	482	0.505	Y	5.933	80	DIA+Prosit only
VIT_12s0059g02590	VIT_12s0059g02590.t01	100265480		Uncharacterized protein	27	13	3.4367e+08	3.62716e+08	4.50439e+08	3.85609e+08	4.36967e+08	4.35087e+08	2.60745e+08	3.776e+08	0.967861	no	-0.0302793	down	17.1632	SP(Sec/SPI)	0.956893	0.043107	CS pos: 25-26. VGT-DP. Pr: 0.5134	SP	0.000883	0.998993	0.000103	6e-06	1.5e-05	CS pos: 24-25. IVG-TD. Pr: 0.6713	242	0.454	-	-0.534	33	Both
VIT_14s0068g01110	VIT_14s0068g01110.t01	100266854	AT3G26720.1	Glycosyl hydrolase family 38 protein	114	31	9.91156e+08	6.01959e+08	8.01007e+08	7.98041e+08	725185252	9.96727e+08	4.96839e+08	7.39584e+08	0.886218	no	-0.109749	down	17.771	SP(Sec/SPI)	0.995902	0.004098	CS pos: 19-20. GES-SY. Pr: 0.6133	SP	0.001151	0.99867	8.7e-05	8.1e-05	1.1e-05	CS pos: 19-20. GES-SY. Pr: 0.8095	1013	0.436	-	0.646	11	Both
VIT_18s0001g07850	VIT_18s0001g07850.t01	100247189	AT1G09890.1	Rhamnogalacturonate lyase family protein	73	3	991156	446238	420374	619256	1.12318e+06	203505	394654	573779	0.931728	no	-0.11004	down	11.5506	OTHER	0.001626	0.998374		OTHER	0.988294	0.000431	0.011237	3.7e-05	1e-06	0	644	0.435	-	1.991	37	DIA+Prosit only
VIT_05s0077g00950	VIT_05s0077g00950.t01	100267071	AT5G49460.1	ATP citrate lyase subunit B 2	66	2	248967	250938	493897	331268	363454	262166	292560	306060	0.920749	no	-0.114182	down	11.006	OTHER	0.00057	0.99943		OTHER	0.895595	0.003502	0.087049	0.004802	0.009052	0	608	0.451	-	-1.929	32	DIA+Prosit only
VIT_17s0000g03690	VIT_17s0000g03690.t01	100267942	AT5G38420.1	Ribulose bisphosphate carboxylase (small chain) family protein	20	2	3.20732e+06	4.16454e+06	3.04534e+06	3.4724e+06	3.63454e+06	2.33656e+06	3.51735e+06	3.16282e+06	0.895911	no	-0.134724	down	13.0407	OTHER	0.001982	0.998018		cTP	0.001425	0.00021	0.001496	0.996758	0.00011	CS pos: 59-60. VRC-MK. Pr: 0.6988	180	0.582	Y	15.091	58	DIA+Prosit only
VIT_06s0004g01240	VIT_06s0004g01240.t01	100253646	AT5G19890.1	Peroxidase superfamily protein	29	7	5322821320	3798106512	3263143255	4128023696	3894475388	4452214125	2859011993	3735233835	0.841874	no	-0.144253	down	19.1881	OTHER	0.002225	0.997775		OTHER	0.990265	0.002653	0.006821	0.000168	9.3e-05	0	272	0.444	-	3.994	50	Both
VIT_06s0061g00890	VIT_06s0061g00890.t01	100267109	AT2G27920.1	serine carboxypeptidase-like 51	51	10	1.50017e+08	1.81789e+08	3.74659e+07	1.23091e+08	1.17611e+08	1.54375e+08	5.83735e+07	1.1012e+08	0.87255	no	-0.160648	down	16.1321	SP(Sec/SPI)	0.980682	0.019318	CS pos: 21-22. VNG-GM. Pr: 0.7282	SP	0.002562	0.997327	9.5e-05	2e-06	1.4e-05	CS pos: 21-22. VNG-GM. Pr: 0.6058	458	0.431	-	4.009	23	Both
VIT_06s0004g04060	VIT_06s0004g04060.t01	100256985	AT2G28680.1	RmlC-like cupins superfamily protein	38	2	1.88861e+06	1.04609e+06	3.66131e+06	2.19867e+06	2.09146e+06	1.2548e+06	2.5481e+06	1.96479e+06	0.890756	no	-0.162257	down	12.6355	OTHER	0.001558	0.998442		OTHER	0.999642	0.00035	3e-06	4e-06	0	0	356	0.436	-	0.845	76	DIA+Prosit only
VIT_01s0011g00650	VIT_01s0011g00650.t01	100261141	AT1G13900.1	Purple acid phosphatases superfamily protein	73	2	1452.89	723714	2.77738e+06	1.16752e+06	1.78012e+06	888334	385670	1.01804e+06	0.920749	no	-0.197648	down	12.075	SP(Sec/SPI)	0.98856	0.01144	CS pos: 19-20. LLA-SS. Pr: 0.4177	SP	0.005437	0.990871	0.000308	0.003202	0.000182	CS pos: 21-22. ASS-SP. Pr: 0.5689	652	0.471	-	1.378	33	DIA+Prosit only
VIT_02s0154g00080	VIT_02s0154g00080.t01	100262548	AT4G12420.1	Cupredoxin superfamily protein	66	10	2.54766e+07	7.57822e+06	4.30166e+07	2.53571e+07	2.40131e+07	2.08246e+07	2.07117e+07	2.18498e+07	0.841874	no	-0.214772	down	14.7435	SP(Sec/SPI)	0.988442	0.011558	CS pos: 23-24. CFA-ED. Pr: 0.9630	SP	0.000219	0.999779	2e-06	0	1e-06	CS pos: 23-24. CFA-ED. Pr: 0.9751	591	0.459	-	2.905	61	DIA+Prosit only
VIT_12s0059g02600	VIT_12s0059g02600.t01	100255186	AT3G22060.1	Receptor-like protein kinase-related family protein	43	10	1.01424e+08	8.90363e+07	2.10686e+08	1.33716e+08	9.12954e+07	2.03505e+08	4.96839e+07	1.14828e+08	0.822306	no	-0.21969	down	16.1862	OTHER	0.000548	0.999452		OTHER	0.988612	0.001851	0.008593	0.000659	0.000284	0	388	0.475	-	1.648	17	Both
VIT_19s0014g01370	VIT_19s0014g01370.t01	100262364	AT1G78850.1	D-mannose binding lectin protein with Apple-like carbohydrate-binding domain	50	5	3.35847e+06	4.67269e+06	2.01204e+07	9.38385e+06	3.5518e+06	6.43541e+06	1.40028e+07	7.99668e+06	0.860857	no	-0.230778	down	13.8753	SP(Sec/SPI)	0.990222	0.009778	CS pos: 26-27. AQA-SV. Pr: 0.8002	SP	0.000282	0.999709	2e-06	2e-06	4e-06	CS pos: 26-27. AQA-SV. Pr: 0.7160	444	0.484	-	0.553	20	DIA+Prosit only
VIT_07s0031g02590	VIT_07s0031g02590.t01		AT5G63800.1	Glycosyl hydrolase family 35 protein	52	6	124779111	6.30329e+07	3.18887e+07	7.32335e+07	6.03183e+07	9.51866e+07	2.85901e+07	6.1365e+07	0.806444	no	-0.255088	down	15.6526	SP(Sec/SPI)	0.920156	0.079844	CS pos: 23-24. ARG-AQ. Pr: 0.6283	SP	0.002055	0.995325	0.000891	0.001682	4.7e-05	CS pos: 23-24. ARG-AQ. Pr: 0.9028	461	0.442	-	2.641	63	DIA+Prosit only
VIT_11s0149g00280	VIT_11s0149g00280.t01	100248333	AT4G19810.1	Glycosyl hydrolase family protein with chitinase insertion domain	41	3	385604	1.28697e+06	3.26314e+06	1.64524e+06	114934	1.98873e+06	2.02403e+06	1.3759e+06	0.8727	no	-0.257923	down	12.3548	SP(Sec/SPI)	0.990168	0.009832	CS pos: 25-26. VTA-SP. Pr: 0.7387	SP	0.000465	0.999451	7.3e-05	1.1e-05	0	CS pos: 25-26. VTA-SP. Pr: 0.5072	373	0.465	-	-2.11	95	DIA+Prosit only
VIT_07s0129g00490	VIT_07s0129g00490.t01	100242388	AT5G67360.1	Subtilase family protein	81	15	4.74397e+08	3.23271e+08	2.90828e+08	3.62832e+08	3.16555e+08	2.74521e+08	313484431	3.0152e+08	0.71303	no	-0.267047	down	17.039	SP(Sec/SPI)	0.895468	0.104532	CS pos: 24-25. VAA-VE. Pr: 0.5080	SP	0.005269	0.994686	3.4e-05	3e-06	7e-06	CS pos: 24-25. VAA-VE. Pr: 0.5516	767	0.44	-	4.703	22	Both
VIT_12s0059g02580	VIT_12s0059g02580.t01	100853833	AT3G22060.1	Receptor-like protein kinase-related family protein	27	3	463598	346391	1.49154e+06	767178	892173	773707	227100	630993	0.841005	no	-0.281937	down	11.6849	SP(Sec/SPI)	0.994513	0.005487	CS pos: 24-25. AVG-VD. Pr: 0.7618	SP	0.000177	0.999822	1e-06	0	0	CS pos: 24-25. AVG-VD. Pr: 0.8722	241	0.453	-	0.37	95	DIA+Prosit only
VIT_00s0698g00010	VIT_00s0698g00010.t01 (+1)	100853165	AT4G35090.1	catalase 2	57	9	4.22807e+06	6.60035e+06	7.82774e+06	6.21872e+06	6.76782e+06	5.11183e+06	3.28259e+06	5.05408e+06	0.790424	no	-0.299169	down	13.4973	OTHER	0.001002	0.998998		OTHER	0.999673	0.00026	5.3e-05	1.2e-05	1e-06	0	492	0.485	-	2.264	9	DIA+Prosit only
VIT_03s0088g00690	VIT_03s0088g00690.t01	100265141		SCP domain-containing protein	20	2	1.9326e+06	1275.44	374659	769511	468219	435087	968759	624022	0.886218	no	-0.302346	down	11.6814	SP(Sec/SPI)	0.521095	0.478905	CS pos: 40-41. ALA-HT. Pr: 0.3372	SP	0.182561	0.81625	0.000124	5.5e-05	0.00101	CS pos: 40-41. ALA-HT. Pr: 0.6245	181	0.454	-	1.129	15	DIA+Prosit only
VIT_00s0567g00020	VIT_00s0567g00020.t01	100256220	AT1G49570.1	Peroxidase superfamily protein	36	5	3.85604e+07	5.36497e+07	2.419e+08	1.1137e+08	8.71864e+07	5.47742e+07	127707375	8.98893e+07	0.790125	no	-0.30914	down	16.0005	SP(Sec/SPI)	0.988883	0.011117	CS pos: 25-26. VSG-QL. Pr: 0.9604	SP	0.016954	0.983035	1e-05	1e-06	1e-06	CS pos: 25-26. VSG-QL. Pr: 0.9392	327	0.457	-	4.433	47	Both
VIT_08s0007g02490	VIT_08s0007g02490.t01	100259748	AT5G06290.1	2-cysteine peroxiredoxin B	30	2	58363.6	104609	231013	131329	155042	38777.8	116470	103430	0.810669	no	-0.344526	down	10.133	OTHER	0.000188	0.999812		cTP	0.000227	0	0	0.999647	0.000126	CS pos: 76-77. VRA-SE. Pr: 0.6642	273	0.595	Y	6.585	75	DIA+Prosit only
VIT_00s0187g00040	VIT_00s0187g00040.t01	100853114	AT5G47550.1	Cystatin/monellin superfamily protein	13	4	1.43266e+08	147763490	1.0319e+08	1.31406e+08	1.17611e+08	1.31394e+08	5.44774e+07	1.01161e+08	0.624514	no	-0.377382	down	16.1236	SP(Sec/SPI)	0.976489	0.023511	CS pos: 24-25. GFA-AR. Pr: 0.7455	SP	5e-05	0.99993	1.3e-05	2e-06	5e-06	CS pos: 24-25. GFA-AR. Pr: 0.6357	118	0.449	-	4.518	44	Both
VIT_14s0083g00340	VIT_14s0083g00340.t01	100261655	AT5G15870.1	glycosyl hydrolase family 81 protein	78	5	1.01424e+06	6.01959e+06	7.30527e+06	4.7797e+06	4.90285e+06	3.22534e+06	2.73034e+06	3.61951e+06	0.755974	no	-0.401126	down	13.2381	OTHER	0.001015	0.998985		OTHER	0.999946	4.8e-05	0	5e-06	0	0	692	0.482	-	-0.441	22	DIA+Prosit only
VIT_09s0002g06760	VIT_09s0002g06760.t01	100232987	AT1G52570.1	phospholipase D alpha 2	92	3	68571.6	388657	215593	224274	102435	128403	273033	167957	0.775052	no	-0.417169	down	10.576	OTHER	0.000489	0.999511		OTHER	0.999643	0.000245	0.000104	7e-06	0	0	812	0.43	-	-3.124	36	DIA+Prosit only
VIT_14s0066g00250	VIT_14s0066g00250.t01	100267902	AT5G14450.1	GDSL-like Lipase/Acylhydrolase superfamily protein	43	8	4.03777e+06	3.71165e+07	1.45759e+07	1.85767e+07	1.7e+07	7.38884e+06	1.46628e+07	1.30172e+07	0.670209	no	-0.513078	down	14.3835	SP(Sec/SPI)	0.844468	0.155532	CS pos: 25-26. VGG-EV. Pr: 0.5805	SP	0.012581	0.986733	0.000673	1e-05	3e-06	CS pos: 25-26. VGG-EV. Pr: 0.4193	388	0.441	-	2.806	60	Both
VIT_01s0010g01130	VIT_01s0010g01130.t01	100246134	AT3G02360.2	6-phosphogluconate dehydrogenase family protein	55	3	61114.4	330801	1.32934e+07	4.56177e+06	4.27021e+06	2.28337e+06	2.99375e+06	3.18244e+06	0.802627	no	-0.51946	down	13.1619	OTHER	0.044435	0.955565		mTP	0.228081	0.009851	0.695378	0.062876	0.003814	CS pos: 50-51. YNR-TT. Pr: 0.1685	500	0.459	-	-0.173	27	DIA+Prosit only
VIT_08s0007g03610	VIT_08s0007g03610.t01	100233035	AT3G52880.1	monodehydroascorbate reductase 1	47	4	4.85447e+07	2.13583e+06	341694	1.70074e+07	1.17611e+07	1.0437e+07	1.33726e+07	1.18569e+07	0.790125	no	-0.520435	down	14.3046	OTHER	0.00444	0.99556		OTHER	0.997545	0.000771	0.001567	0.000117	1e-06	0	434	0.434	-	5.551	16	DIA+Prosit only
VIT_01s0137g00430	VIT_01s0137g00430.t01	100244027	AT1G13130.1	Cellulase (glycosyl hydrolase family 5) protein	61	3	485447	999004	4.82654e+06	2.10366e+06	576035	218060	3.59928e+06	1.46446e+06	0.768133	no	-0.522537	down	12.4887	SP(Sec/SPI)	0.937973	0.062027	CS pos: 26-27. VVA-LP. Pr: 0.8538	SP	0.011067	0.988805	0.000112	5e-06	1e-05	CS pos: 26-27. VVA-LP. Pr: 0.9303	552	0.452	-	-2.078	37	DIA+Prosit only
VIT_17s0000g05030	VIT_17s0000g05030.t01	100246811	AT3G08900.1	reversibly glycosylated polypeptide 3	41	2	1452.89	147763	607626	252281	245725	228337	47448.4	173837	0.802084	no	-0.537297	down	10.642	OTHER	0.000322	0.999678		OTHER	0.999042	0.000948	1e-05	1e-06	0	0	358	0.43	-	-4.488	17	DIA+Prosit only
VIT_01s0026g01300	VIT_01s0026g01300.t01	100245038	AT1G74790.1	catalytics	76	5	7.34754e+06	5.36497e+06	7.13898e+06	6.61716e+06	4.68219e+06	3.70319e+06	5.20255e+06	4.52931e+06	0.560298	no	-0.546922	down	13.4767	SP(Sec/SPI)	0.990876	0.009124	CS pos: 28-29. SSS-LP. Pr: 0.8752	SP	0.000158	0.999841	0	0	0	CS pos: 28-29. SSS-LP. Pr: 0.8485	702	0.459	-	8.012	55	DIA+Prosit only
VIT_13s0084g00820	VIT_13s0084g00820.t01	100244589	AT5G07030.1	Eukaryotic aspartyl protease family protein	47	7	1014242693	4.36081e+08	2.71416e+08	5.73913e+08	245724785	1.37587e+08	7.87437e+08	3.9025e+08	0.56673	no	-0.556436	down	17.3502	SP(Sec/SPI)	0.994705	0.005295	CS pos: 24-25. ALG-LT. Pr: 0.4896	SP	5.5e-05	0.999945	1e-06	0	0	CS pos: 24-25. ALG-LT. Pr: 0.4750	437	0.461	-	5.053	64	Both
VIT_16s0022g00680	VIT_16s0022g00680.t01	100253642	AT4G12420.1	Cupredoxin superfamily protein	66	10	1.64491e+08	7.40572e+07	1.87774e+07	8.57752e+07	4.57561e+07	8.29041e+07	4.53123e+07	5.79908e+07	0.56673	no	-0.564735	down	15.6967	SP(Sec/SPI)	0.986548	0.013452	CS pos: 23-24. CFA-AD. Pr: 0.8954	SP	0.001405	0.998577	1.5e-05	2e-06	1e-06	CS pos: 23-24. CFA-AD. Pr: 0.9261	592	0.474	-	0.152	86	Both
VIT_19s0014g02880	VIT_19s0014g02880.t01	100264047	AT1G13130.1	Cellulase (glycosyl hydrolase family 5) protein	56	6	3.85604e+07	7.07241e+07	1.3603e+08	8.17716e+07	5.62923e+07	5.86916e+07	4.8553e+07	5.45123e+07	0.472285	no	-0.585019	down	15.6491	SP(Sec/SPI)	0.990664	0.009336	CS pos: 25-26. VVA-LP. Pr: 0.9577	SP	0.002173	0.997798	2.8e-05	0	1e-06	CS pos: 25-26. VVA-LP. Pr: 0.9631	509	0.451	-	-3.761	24	Both
VIT_13s0064g00370	VIT_13s0064g00370.t01	100261888	AT5G13690.1	alpha-N-acetylglucosaminidase family / NAGLU family	92	2	193260	35446	410805	213170	63160.9	330048	31348.5	141519	0.725827	no	-0.59101	down	10.4795	SP(Sec/SPI)	0.992719	0.007281	CS pos: 20-21. SSS-SH. Pr: 0.3287	SP	0.001507	0.998367	0.000104	1.2e-05	1e-05	CS pos: 20-21. SSS-SH. Pr: 0.5821	803	0.487	-	4.916	43	DIA+Prosit only
VIT_13s0320g00040	VIT_13s0320g00040.t01	100240836	AT1G05590.1	beta-hexosaminidase 2	64	12	1.40004e+08	5.61781e+07	6.51083e+07	8.70969e+07	6.03183e+07	7.05628e+07	4.13253e+07	5.74021e+07	0.442544	no	-0.601518	down	15.6989	SP(Sec/SPI)	0.958394	0.041606	CS pos: 24-25. ISA-SE. Pr: 0.6610	SP	0.001224	0.997896	0.000104	0.000579	0.000197	CS pos: 24-25. ISA-SE. Pr: 0.7661	576	0.547	Y	3.394	46	Both
VIT_06s0004g03020	VIT_06s0004g03020.t01	100245036	AT2G28470.1	beta-galactosidase 8	92	18	3.59867e+08	3.30801e+08	3.04534e+08	3.31734e+08	245724785	3.08018e+08	1.01442e+08	2.18395e+08	0.411634	no	-0.603089	down	16.86	SP(Sec/SPI)	0.989997	0.010003	CS pos: 23-24. SFA-ST. Pr: 0.7378	SP	0.0001	0.999781	0.000101	1.6e-05	3e-06	CS pos: 23-24. SFA-ST. Pr: 0.8066	846	0.453	-	1.498	10	Both
VIT_07s0130g00220	VIT_07s0130g00220.t01	100261264	AT4G33420.1	Peroxidase superfamily protein	34	5	1.97762e+07	1.47763e+07	5.93794e+06	1.34968e+07	8.52018e+06	3.70319e+06	1.40028e+07	8.74207e+06	0.55934	no	-0.626572	down	14.0718	OTHER	0.024483	0.975517		OTHER	0.990899	0.008427	0.000601	5.5e-05	1.8e-05	0	310	0.433	-	4.39	33	Both
VIT_00s0510g00050	VIT_00s0510g00050.t01	100259162	AT4G35880.1	Eukaryotic aspartyl protease family protein	33	4	5.83636e+07	4.16454e+07	3.41693e+07	4.47261e+07	1.62349e+07	3.87772e+07	3.13484e+07	2.87868e+07	0.443875	no	-0.635708	down	15.1098	OTHER	0.011719	0.988281		OTHER	0.967277	0.004369	0.000138	0.026412	0.001804	0	306	0.48	-	0.355	50	Both
VIT_01s0011g05370	VIT_01s0011g05370.t01	100266376	AT1G70730.1	Phosphoglucomutase/phosphomannomutase family protein	68	5	6.25377e+06	1.69655e+06	3.74659e+06	3.89897e+06	3.16555e+06	1.73211e+06	2.60745e+06	2.5017e+06	0.54871	no	-0.640182	down	12.9892	OTHER	0.000951	0.999049		OTHER	0.857402	0.003066	0.114479	0.013005	0.012047	0	621	0.496	-	0.234	39	DIA+Prosit only
VIT_11s0118g00420	VIT_11s0118g00420.t01	100255842	AT5G34940.2	glucuronidase 3	61	10	4.74397e+08	4.78153e+08	1.24061e+08	3.5887e+08	2.29324e+08	3.01007e+08	1.46628e+08	2.25653e+08	0.411634	no	-0.669359	down	16.9084	SP(Sec/SPI)	0.998189	0.001811	CS pos: 19-20. VNA-DT. Pr: 0.9543	SP	0.008174	0.991812	1.2e-05	1e-06	2e-06	CS pos: 19-20. VNA-DT. Pr: 0.9448	548	0.441	-	7.247	18	Both
VIT_05s0029g00330	VIT_05s0029g00330.t01	100253872	AT4G13940.3	S-adenosyl-L-homocysteine hydrolase	53	4	2.3235e+07	793537	2.90828e+07	1.77038e+07	1.38181e+07	1.0437e+07	7.51997e+06	1.05917e+07	0.577769	no	-0.741122	down	14.273	OTHER	0.001369	0.998631		OTHER	0.997964	0.001886	0.000119	3e-06	2.8e-05	0	485	0.431	-	2.242	85	DIA+Prosit only
VIT_03s0038g04000	VIT_03s0038g04000.t01	100248746	AT4G35350.1	xylem cysteine peptidase 1	39	3	2.27061e+06	1.02227e+07	2.77739e+07	1.34224e+07	1.31962e+07	3.96804e+06	6.54962e+06	7.90462e+06	0.539745	no	-0.763874	down	14.0257	SP(Sec/SPI)	0.972188	0.027812	CS pos: 26-27. SLA-RD. Pr: 0.8615	SP	0.000743	0.998756	0.000444	5.1e-05	7e-06	CS pos: 26-27. SLA-RD. Pr: 0.8558	352	0.467	-	-0.427	27	DIA+Prosit only
VIT_03s0091g00750	VIT_03s0091g00750.t01	100854429	AT3G19620.1	Glycosyl hydrolase family protein	99	18	328202502	388657578	4.40186e+08	3.85682e+08	251448450	2.74521e+08	1.46628e+08	224199144	0.232325	no	-0.782631	down	16.9369	OTHER	0.264824	0.735176		OTHER	0.686838	0.271405	0.013255	0.010698	0.017804	0	896	0.472	-	3.999	23	Both
VIT_08s0007g07560	VIT_08s0007g07560.t01	100252192	AT2G19440.1	O-Glycosyl hydrolases family 17 protein	52	7	2.16841e+08	223649092	5.2922e+07	1.64471e+08	1.35036e+08	8.1017e+07	7.01804e+07	9.54111e+07	0.352007	no	-0.785603	down	16.1957	SP(Sec/SPI)	0.974055	0.025945	CS pos: 24-25. VEG-LG. Pr: 0.7894	SP	0.000175	0.999709	0.000113	3e-06	0	CS pos: 24-25. VEG-LG. Pr: 0.8910	479	0.444	-	6.717	42	Both
VIT_06s0004g03220	VIT_06s0004g03220.t01 (+3)	100256979	AT5G60390.2	GTP binding Elongation factor Tu family protein	57	4	4.13182e+07	4.06974e+06	1.21237e+06	1.55335e+07	1.26023e+07	5.73556e+06	8.24548e+06	8.86111e+06	0.570908	no	-0.80982	down	14.1388	OTHER	0.000551	0.999449		OTHER	0.926786	0.000189	0.000112	0.000906	0.072007	0	518	0.437	-	2.068	15	DIA+Prosit only
VIT_00s0187g00110	VIT_00s0187g00110.t01	100260470		Cystatin domain-containing protein	12	3	991156	1.86023e+06	4.01454e+06	2.28864e+06	813671	1.65415e+06	1.33726e+06	1.26836e+06	0.444182	no	-0.851526	down	12.4628	SP(Sec/SPI)	0.984039	0.015961	CS pos: 24-25. SDA-LL. Pr: 0.4662	SP	4.1e-05	0.999955	4e-06	0	0	CS pos: 27-28. LLG-GW. Pr: 0.3619	112	0.429	-	6.384	82	DIA+Prosit only
VIT_06s0080g00560	VIT_06s0080g00560.t01	100260445	AT2G27450.1	nitrilase-like protein 1	33	2	150018	2.0397e+06	3.57797e+06	1.92256e+06	1.95186e+06	523089	718152	1.06437e+06	0.555317	no	-0.853034	down	12.311	OTHER	0.114075	0.885925		OTHER	0.992411	0.007202	0.000343	1.2e-05	3.2e-05	0	297	0.435	-	9.292	32	DIA+Prosit only
VIT_16s0098g00820	VIT_16s0098g00820.t01	100854291	AT5G42180.1	Peroxidase superfamily protein	74	14	9.03945e+06	1.86023e+07	4.71668e+07	2.49362e+07	2.34665e+07	6.43541e+06	1.08697e+07	1.35905e+07	0.416665	no	-0.875638	down	14.5301	SP(Sec/SPI)	0.998864	0.001136	CS pos: 21-22. IEA-EL. Pr: 0.9471	SP	0.000397	0.999602	0	0	0	CS pos: 21-22. IEA-EL. Pr: 0.9739	676	0.431	-	2.354	20	Both
VIT_11s0016g04570	VIT_11s0016g04570.t01	100266327	AT2G26730.1	Leucine-rich repeat protein kinase family protein	71	3	1.80361e+07	1.41113e+07	1.56184e+07	1.59219e+07	1.12318e+07	6.89566e+06	7.51997e+06	8.54914e+06	0.315334	no	-0.897163	down	14.1339	SP(Sec/SPI)	0.971869	0.028131	CS pos: 28-29. VSS-EP. Pr: 0.8881	SP	0.00289	0.997096	1.3e-05	1e-06	1e-06	CS pos: 28-29. VSS-EP. Pr: 0.9264	653	0.453	-	0.926	27	Both
VIT_06s0004g08210	VIT_06s0004g08210.t01	100241663	AT5G58300.1	Leucine-rich repeat protein kinase family protein	69	3	2.54766e+07	1.54727e+07	4.30166e+06	1.50837e+07	8.32624e+06	1.19833e+07	3.68312e+06	7.99755e+06	0.409067	no	-0.915358	down	14.0815	SP(Sec/SPI)	0.986388	0.013612	CS pos: 25-26. AIA-DL. Pr: 0.9136	SP	0.000186	0.999814	0	0	0	CS pos: 25-26. AIA-DL. Pr: 0.9562	637	0.451	-	2.951	72	Both
VIT_06s0009g00810	VIT_06s0009g00810.t01 (+1)	100246224	AT5G20950.1	Glycosyl hydrolase family protein	69	2	3.59867e+06	2.88116e+06	5.93794e+06	4.13926e+06	3.31474e+06	1.28403e+06	1.84593e+06	2.14823e+06	0.349144	no	-0.946221	down	12.949	SP(Sec/SPI)	0.99656	0.00344	CS pos: 23-24. TEA-KY. Pr: 0.9784	SP	5.7e-05	0.999942	1e-06	0	0	CS pos: 23-24. TEA-KY. Pr: 0.9642	631	0.44	-	1.955	22	DIA+Prosit only
VIT_14s0036g01040	VIT_14s0036g01040.t01 (+1)	100247643	AT5G20950.1	Glycosyl hydrolase family protein	68	2	3.59867e+06	2.88116e+06	5.93794e+06	4.13926e+06	3.31474e+06	1.28403e+06	1.84593e+06	2.14823e+06	0.349144	no	-0.946221	down	12.949	SP(Sec/SPI)	0.991545	0.008455	CS pos: 23-24. GEA-AS. Pr: 0.4954	SP	8.3e-05	0.999914	2e-06	0	0	CS pos: 23-24. GEA-AS. Pr: 0.7186	629	0.438	-	4.291	18	DIA+Prosit only
VIT_06s0004g01180	VIT_06s0004g01180.t01	100260291	AT5G06730.1	Peroxidase superfamily protein	36	5	7.69382e+08	8.12021e+08	7.64955e+08	782119327	3.31474e+08	4.45221e+08	4.32729e+08	4.03141e+08	0.11292	no	-0.956103	down	17.4987	SP(Sec/SPI)	0.997538	0.002462	CS pos: 23-24. SYG-QL. Pr: 0.9589	SP	0.000268	0.999731	1e-06	0	0	CS pos: 23-24. SYG-QL. Pr: 0.9343	341	0.45	-	2.044	36	Both
VIT_03s0038g00150	VIT_03s0038g00150.t01	100257138	AT4G36360.1	beta-galactosidase 3	96	4	2.54766e+07	2.23649e+07	1.92148e+07	2.23521e+07	1.48064e+07	1.47427e+07	4.63677e+06	1.13953e+07	0.30779	no	-0.971976	down	14.406	SP(Sec/SPI)	0.945563	0.054437	CS pos: 25-26. TQC-SV. Pr: 0.8636	SP	0.008958	0.990939	8e-05	1.6e-05	6e-06	CS pos: 25-26. TQC-SV. Pr: 0.9116	863	0.442	-	0.344	26	Both
VIT_07s0031g00500	VIT_07s0031g00500.t01	100266245	AT5G67090.1	Subtilisin-like serine endopeptidase family protein	79	6	3.06296e+07	4.16454e+07	6.97648e+07	4.73466e+07	2.8213e+07	1.94346e+07	2.43341e+07	2.39939e+07	0.220499	no	-0.980593	down	15.0554	OTHER	0.002499	0.997501		OTHER	0.998186	0.0006	1e-05	0.001175	2.9e-05	0	732	0.561	Y	-0.167	64	DIA+Prosit only
VIT_18s0001g06850	VIT_18s0001g06850.t01	100257440	AT5G05340.1	Peroxidase superfamily protein	34	8	4.53046e+08	574866683	651082676	5.59665e+08	2.75708e+08	378944880	1.93293e+08	2.82649e+08	0.124956	no	-0.985554	down	17.1992	SP(Sec/SPI)	0.991676	0.008324	CS pos: 22-23. AHA-QL. Pr: 0.9478	SP	5.7e-05	0.998392	0.000251	0.00127	2.9e-05	CS pos: 22-23. AHA-QL. Pr: 0.9235	317	0.547	Y	6.954	41	Both
VIT_10s0003g05450	VIT_10s0003g05450.t01	100245607	AT1G30730.1	FAD-binding Berberine family protein	64	24	4.74397e+08	7.07241e+08	4.30166e+08	5.37268e+08	3.02308e+08	3.01007e+08	2.02403e+08	268572232	0.115547	no	-1.00033	down	17.1593	SP(Sec/SPI)	0.986885	0.013115	CS pos: 30-31. CEA-SD. Pr: 0.3796	SP	0.000234	0.999615	0.00015	1e-06	1e-06	CS pos: 30-31. CEA-SD. Pr: 0.2879	574	0.522	Y	3.008	51	Both
VIT_14s0108g01320	VIT_14s0108g01320.t01	100243953	AT5G15350.1	early nodulin-like protein 17	18	2	3.20732e+07	3.08722e+07	2.53301e+07	2.94251e+07	1.6613e+07	1.40791e+07	1.27707e+07	1.44876e+07	0.209929	no	-1.02223	down	14.6297	OTHER	0.091301	0.908699		OTHER	0.966522	0.028769	0.003529	0.001031	0.000148	0	159	0.438	-	0.827	19	DIA+Prosit only
VIT_14s0066g00620	VIT_14s0066g00620.t01	100259311		Glyco_hydro_18 domain-containing protein	32	3	1.40004e+07	1.04609e+07	4.50439e+06	9.65523e+06	3.80583e+06	600587	9.68759e+06	4.698e+06	0.409522	no	-1.03926	down	13.6567	SP(Sec/SPI)	0.986556	0.013444	CS pos: 21-22. SYS-GS. Pr: 0.7068	SP	0.001657	0.998241	9.7e-05	3e-06	2e-06	CS pos: 21-22. SYS-GS. Pr: 0.8741	292	0.461	-	-1.673	37	Both
VIT_03s0063g00020	VIT_03s0063g00020.t01	100246963	AT4G06744.1	Leucine-rich repeat (LRR) family protein	49	6	1.33703e+07	1.81789e+07	3.66131e+07	2.27208e+07	1.23154e+07	1.11835e+07	8.63408e+06	1.0711e+07	0.23349	no	-1.08492	down	14.3863	OTHER	0.42755	0.57245		SP	0.035356	0.884471	0.048708	0.029513	0.001952	CS pos: 34-35. RHG-TP. Pr: 0.2393	445	0.492	-	2.743	82	DIA+Prosit only
VIT_07s0005g00010	VIT_07s0005g00010.t01	100243577	AT2G47730.1	glutathione S-transferase phi 8	24	2	176255	615981	68177.3	286804	104821	233655	57045.4	131841	0.411634	no	-1.12127	down	10.5776	OTHER	0.000946	0.999054		OTHER	0.936444	0.005926	0.048778	0.00874	0.000112	0	214	0.459	-	5.589	20	DIA+Prosit only
VIT_13s0019g02640	VIT_13s0019g02640.t01	100247847	AT5G59190.1	Subtilase family protein	69	15	2.48967e+08	1.37901e+08	2.0589e+08	1.97586e+08	1.04821e+08	9.51866e+07	6.40053e+07	8.80044e+07	0.0827667	low	-1.16683	down	16.2403	OTHER	0.001146	0.998854		OTHER	0.994552	0.005333	9.3e-05	1.6e-05	6e-06	0	639	0.427	-	-0.304	93	Both
VIT_11s0052g01280	VIT_11s0052g01280.t01 (+1)	100241056	AT4G25810.1	xyloglucan endotransglycosylase 6	33	5	3.13431e+07	8.30935e+06	713898	1.34554e+07	479125	1.6165e+07	1.248e+06	5.96405e+06	0.513636	no	-1.17383	down	13.9044	SP(Sec/SPI)	0.899536	0.100464	CS pos: 26-27. VVA-SV. Pr: 0.3492	SP	0.008221	0.991759	1.3e-05	5e-06	1e-06	CS pos: 29-30. SVG-NL. Pr: 0.4077	296	0.468	-	2.869	24	DIA+Prosit only
VIT_10s0003g05430	VIT_10s0003g05430.t01			BBE domain-containing protein	8	6	1.40004e+08	1.28697e+08	1.08053e+08	1.25585e+08	5.62923e+07	6.7387e+07	3.76891e+07	5.37895e+07	0.0701025	low	-1.22326	down	15.8296	OTHER	0.003094	0.996906		mTP	0.466688	0.027581	0.505557	0.000136	3.8e-05	CS pos: 11-12. GSF-LN. Pr: 0.1679	68	0.434	-	2.528	47	DIA+Prosit only
VIT_17s0119g00120	VIT_17s0119g00120.t01	100242398	AT1G17860.1	Kunitz family trypsin and protease inhibitor protein	23	11	3.35847e+07	7.40572e+07	1.08053e+08	7.18982e+07	2.51448e+07	3.78945e+07	2.79393e+07	3.03262e+07	0.115496	no	-1.24539	down	15.3385	SP(Sec/SPI)	0.999258	0.000742	CS pos: 27-28. AEA-AP. Pr: 0.7279	SP	1.2e-05	0.999988	0	0	0	CS pos: 27-28. AEA-AP. Pr: 0.6753	205	0.439	-	2.73	23	Both
VIT_14s0068g01120	VIT_14s0068g01120.t01	100244533	AT5G13980.1	Glycosyl hydrolase family 38 protein	115	16	7.01685e+07	3.30801e+07	5.05401e+07	5.12629e+07	2.63299e+07	2.23139e+07	1.57114e+07	2.14518e+07	0.10761	no	-1.25682	down	15.0413	SP(Sec/SPI)	0.994481	0.005519	CS pos: 19-20. AES-KF. Pr: 0.7505	SP	0.003944	0.996047	7e-06	1e-06	2e-06	CS pos: 19-20. AES-KF. Pr: 0.8257	1025	0.434	-	5.643	73	Both
VIT_16s0022g02170	VIT_16s0022g02170.t01	100266889	AT2G28100.1	alpha-L-fucosidase 1	108	14	3.76827e+08	1.81789e+08	2.47535e+08	2.68717e+08	1.28958e+08	1.50861e+08	5.70448e+07	1.12288e+08	0.0831432	low	-1.25888	down	16.4796	SP(Sec/SPI)	0.961946	0.038054	CS pos: 25-26. CMT-QF. Pr: 0.5104	SP	0.001383	0.998451	0.000129	2.7e-05	1e-05	CS pos: 25-26. CMT-QF. Pr: 0.6788	962	0.462	-	1.648	41	Both
VIT_14s0030g01560	VIT_14s0030g01560.t01	100264196	AT4G14880.3	O-acetylserine (thiol) lyase (OAS-TL) isoform A1	75	2	94654.9	23964.6	43017.1	53878.9	20914.6	38777.8	6400.44	22030.9	0.315945	no	-1.29019	down	9.07445	OTHER	0.001446	0.998554		OTHER	0.988449	0.001867	0.00959	7.7e-05	1.7e-05	0	701	0.433	-	3.661	80	DIA+Prosit only
VIT_07s0005g00890	VIT_07s0005g00890.t01	100247060	AT3G06770.2	Pectin lyase-like superfamily protein	52	3	1.57088e+07	7.07241e+06	8.58294e+06	10454702	4.90285e+06	5.35274e+06	2.32389e+06	4.19316e+06	0.165444	no	-1.31804	down	13.6419	SP(Sec/SPI)	0.639473	0.360527	CS pos: 37-38. SCA-VE. Pr: 0.4344	SP	0.023838	0.975892	0.000211	1.7e-05	4.2e-05	CS pos: 37-38. SCA-VE. Pr: 0.7285	477	0.429	-	-0.368	70	DIA+Prosit only
VIT_01s0011g00470	VIT_01s0011g00470.t01	100252537	AT1G13750.1	Purple acid phosphatases superfamily protein	75	3	136818	99900.6	85829.7	107516	12895.6	70562.7	45312.9	42923.7	0.272757	no	-1.3247	down	9.66417	OTHER	0.002201	0.997799		OTHER	0.996493	0.003375	7.4e-05	1e-05	4.8e-05	0	672	0.473	-	1.123	24	DIA+Prosit only
VIT_06s0004g04800	VIT_06s0004g04800.t01	100248352	AT3G55440.1	triosephosphate isomerase	27	2	583636	181789	593795	453073	204385	21309.8	292560	172752	0.310488	no	-1.39104	down	10.8936	OTHER	0.00124	0.99876		OTHER	0.999458	0.000191	0.000349	0	2e-06	0	254	0.442	-	8.908	80	DIA+Prosit only
VIT_08s0058g00970	VIT_08s0058g00970.t01	100263665	AT5G05340.1	Peroxidase superfamily protein	28	5	2.11905e+08	2.75148e+08	2.90828e+08	2.59294e+08	1.26023e+08	7.05628e+07	9.04099e+07	9.56652e+07	0.0263	med	-1.43852	down	16.3945	OTHER	0.005336	0.994664		OTHER	0.998367	0.000983	0.0006	2.2e-05	2.8e-05	0	263	0.44	-	3.364	53	Both
VIT_18s0001g05160	VIT_18s0001g05160.t01	100265962		Fn3_like domain-containing protein	84	10	6.25377e+06	2.50938e+07	2.01204e+07	1.7156e+07	1.6613e+07	1.09289e+06	1.11228e+06	6.27274e+06	0.304919	no	-1.45155	down	14.0319	SP(Sec/SPI)	0.889159	0.110841	CS pos: 26-27. VHC-TE. Pr: 0.5945	SP	0.000239	0.999755	5e-06	1e-06	0	CS pos: 26-27. VHC-TE. Pr: 0.8371	774	0.47	-	2.167	54	DIA+Prosit only
VIT_14s0060g01590	VIT_14s0060g01590.t01	104881365		GUB_WAK_bind domain-containing protein	23	2	1.36818e+08	8.70096e+07	5.17173e+07	9.18482e+07	2.8213e+07	2.74521e+07	4.42809e+07	3.33153e+07	0.0527228	low	-1.46307	down	15.4857	SP(Sec/SPI)	0.999388	0.000612	CS pos: 23-24. VSA-LE. Pr: 0.9175	SP	1.2e-05	0.999988	0	0	0	CS pos: 23-24. VSA-LE. Pr: 0.7423	209	0.455	-	1.375	53	Both
VIT_03s0088g01040	VIT_03s0088g01040.t01 (+1)	100242846	AT4G33680.1	Pyridoxal phosphate (PLP)-dependent transferases superfamily protein	50	2	2.02368e+06	75782.1	318886	806116	550109	173211	153539	292286	0.335295	no	-1.46361	down	11.3722	OTHER	0.002326	0.997674		cTP	0.369915	8.4e-05	4.9e-05	0.620749	0.009204	CS pos: 39-40. CKC-VA. Pr: 0.3753	456	0.563	Y	1.303	48	DIA+Prosit only
VIT_09s0002g04020	VIT_09s0002g04020.t01	100233028	AT3G16240.1	delta tonoplast integral protein	25	2	946546	1.25767e+06	1.1057e+06	1.1033e+06	646322	177245	351735	391767	0.175357	no	-1.49376	down	11.6357	OTHER	0.005965	0.994035		OTHER	0.999693	0.000258	4.1e-05	8e-06	1e-06	0	249	0.473	-	5.483	57	DIA+Prosit only
VIT_09s0002g01040	VIT_09s0002g01040.t01	100251409	AT1G54115.1	cation calcium exchanger 4	82	5	2.60701e+07	4.46239e+06	1.0319e+07	1.36171e+07	7.25185e+06	3.6189e+06	3.06349e+06	4.64474e+06	0.142327	no	-1.55175	down	13.801	SP(Sec/SPI)	0.992602	0.007398	CS pos: 22-23. TLS-LD. Pr: 0.4291	SP	0.000192	0.99978	2e-05	7e-06	1e-06	CS pos: 22-23. TLS-LD. Pr: 0.7085	771	0.472	-	4.861	81	DIA+Prosit only
VIT_03s0180g00010	VIT_03s0180g00010.t01	100252080	AT1G47128.1	Granulin repeat cysteine protease family protein	47	4	3.35847e+07	2.23649e+07	3.18887e+07	2.92794e+07	1.23154e+07	1.34455e+07	3.59928e+06	9.78672e+06	0.0848749	low	-1.58099	down	14.4572	OTHER	0.000937	0.999063		OTHER	0.999689	0.000302	9e-06	0	0	0	426	0.43	-	1.363	8	Both
VIT_06s0004g04470	VIT_06s0004g04470.t01 (+3)	100265651	AT3G09440.1	Heat shock protein 70 (Hsp 70) family protein	71	4	1.76255e+07	397710	517173	6.18013e+06	1.7396e+06	1.73211e+06	2.66819e+06	2.04663e+06	0.315945	no	-1.59439	down	13.102	OTHER	0.002028	0.997972		OTHER	0.99976	0.000231	8e-06	1e-06	0	0	652	0.431	-	0.583	19	DIA+Prosit only
VIT_18s0122g01320	VIT_18s0122g01320.t01	100244516	AT4G35090.1	catalase 2	57	3	1.19163e+06	911102	1.63545e+06	1.24606e+06	550109	387771	273033	403638	0.124672	no	-1.62624	down	11.7015	OTHER	0.001129	0.998871		OTHER	0.999271	0.000435	0.0002	9.3e-05	2e-06	0	492	0.491	-	2.264	9	DIA+Prosit only
VIT_07s0005g02590	VIT_07s0005g02590.t01	100260519	AT3G62110.1	Pectin lyase-like superfamily protein	52	4	5.32282e+07	2.08721e+07	3.18887e+06	2.57631e+07	9.5598e+06	1.2548e+07	2.92561e+06	8.34448e+06	0.18462	no	-1.62641	down	14.3324	SP(Sec/SPI)	0.992662	0.007338	CS pos: 26-27. VWG-SP. Pr: 0.8129	SP	0.000343	0.999616	3.9e-05	1e-06	0	CS pos: 26-27. VWG-SP. Pr: 0.9292	466	0.437	-	-1.281	43	DIA+Prosit only
VIT_17s0000g00010	VIT_17s0000g00010.t01	100243857	AT5G61820.1	Uncharacterized protein	51	4	2.16841e+07	1.65793e+07	2.10686e+07	1.97774e+07	7.08678e+06	6.28892e+06	5.20255e+06	6.19275e+06	0.0487853	med	-1.6752	down	14.0881	SP(Sec/SPI)	0.992054	0.007946	CS pos: 26-27. SQA-LI. Pr: 0.9065	SP	0.000352	0.999599	4.7e-05	1e-06	1e-06	CS pos: 26-27. SQA-LI. Pr: 0.9520	464	0.437	-	0.977	24	Both
VIT_19s0014g00980	VIT_19s0014g00980.t01	100262251	AT1G78680.1	gamma-glutamyl hydrolase 2	42	5	1.43266e+06	3.01694e+06	1.26951e+06	1.90637e+06	795150	406047	557463	586220	0.10761	no	-1.70131	down	12.0483	OTHER	0.001201	0.998799		OTHER	0.962343	0.002319	1.3e-05	0.018414	0.01691	0	384	0.557	Y	8.242	33	DIA+Prosit only
VIT_11s0016g05280	VIT_11s0016g05280.t01	100855242	AT2G41480.1	Peroxidase superfamily protein	70	4	3.68249e+07	7.75474e+06	2.01204e+07	2.15667e+07	7.08678e+06	7.05628e+06	5.70448e+06	6.61585e+06	0.0770789	low	-1.70481	down	14.1544	SP(Sec/SPI)	0.955331	0.044669	CS pos: 24-25. GET-QQ. Pr: 0.5492	SP	0.00196	0.998019	1.8e-05	2e-06	1e-06	CS pos: 26-27. TQQ-GL. Pr: 0.4623	649	0.446	-	6.211	39	DIA+Prosit only
VIT_10s0071g00940	VIT_10s0071g00940.t01	100852965	AT1G50380.1	Prolyl oligopeptidase family protein	87	14	2.79346e+07	3.88658e+07	6.66248e+07	4.44751e+07	1.58653e+07	1.37587e+07	1.08697e+07	1.34979e+07	0.0327128	med	-1.72026	down	14.7784	OTHER	0.170737	0.829263		OTHER	0.475182	0.102081	0.042565	0.364247	0.015924	0	771	0.527	Y	7.233	66	Both
VIT_06s0061g01010	VIT_06s0061g01010.t01	100253310	AT5G22860.1	Serine carboxypeptidase S28 family protein	111	6	2.92511e+07	1.58331e+07	2.65238e+07	2.38693e+07	7.7705e+06	1.01994e+07	3.68312e+06	7.21768e+06	0.060456	low	-1.72555	down	14.2362	OTHER	0.002213	0.997787		OTHER	0.942218	0.001922	0.055812	1.4e-05	3.5e-05	0	977	0.441	-	1.885	23	DIA+Prosit only
VIT_08s0007g04480	VIT_08s0007g04480.t01		AT2G27920.1	serine carboxypeptidase-like 51	91	5	1.27686e+08	9.32325e+07	8.78286e+07	1.02916e+08	3.98519e+07	3.45602e+07	1.88893e+07	3.11005e+07	0.0150682	med	-1.72645	down	15.5052	OTHER	0.19407	0.80593		SP	0.044418	0.951413	0.003769	0.000365	3.5e-05	CS pos: 24-25. TVA-LF. Pr: 0.2929	820	0.5	-	3.392	50	Both
VIT_12s0059g02420	VIT_12s0059g02420.t01	100260202	AT1G05240.1	Peroxidase superfamily protein	76	13	3.76827e+08	2.62765e+08	4.20374e+08	353321982	2.95426e+07	2.74521e+08	1.60774e+07	1.06714e+08	0.125281	no	-1.72724	down	16.5764	SP(Sec/SPI)	0.986257	0.013743	CS pos: 26-27. ADA-QY. Pr: 0.9713	SP	0.000488	0.999511	0	0	0	CS pos: 26-27. ADA-QY. Pr: 0.9819	705	0.435	-	4.368	46	Both
VIT_11s0016g01070	VIT_11s0016g01070.t01	100244107	AT3G45310.1	Cysteine proteinases superfamily protein	40	2	6.39944e+07	4.67269e+07	4.71668e+07	5.26294e+07	2.09146e+07	1.98873e+07	6.11246e+06	1.56381e+07	0.0365372	med	-1.7508	down	14.9154	SP(Sec/SPI)	0.994583	0.005417	CS pos: 20-21. ASG-EA. Pr: 0.4946	SP	0.000336	0.999652	6e-06	0	5e-06	CS pos: 22-23. GEA-DH. Pr: 0.7345	362	0.433	-	5.066	17	DIA+Prosit only
VIT_15s0046g01590	VIT_15s0046g01590.t01	100249458	AT2G46230.1	PIN domain-like family protein	51	2	1.01424e+07	1.65793e+06	4.60931e+06	5.46989e+06	1.82158e+06	2.62166e+06	237802	1.56035e+06	0.147061	no	-1.80964	down	12.9312	OTHER	0.000692	0.999308		OTHER	0.999684	0.000152	0.000161	0	3e-06	0	462	0.468	-	3.28	13	DIA+Prosit only
VIT_18s0001g13270	VIT_18s0001g13270.t01	100243729	AT1G09850.1	xylem bark cysteine peptidase 3	47	2	3.28203e+06	5.74867e+06	6.51083e+06	5.18051e+06	1.48064e+06	1.50861e+06	1.4329e+06	1.47405e+06	0.0485759	med	-1.81331	down	12.8829	SP(Sec/SPI)	0.996345	0.003655	CS pos: 22-23. SEA-SS. Pr: 0.7371	SP	5.2e-05	0.999946	1e-06	0	0	CS pos: 22-23. SEA-SS. Pr: 0.7411	436	0.431	-	2.517	18	DIA+Prosit only
VIT_03s0063g00450	VIT_03s0063g00450.t01	100250317	AT4G25000.1	alpha-amylase-like	48	6	4.13182e+07	2.08721e+06	1.87774e+06	1.50944e+07	2.24104e+06	2.28337e+06	8.24548e+06	4.25663e+06	0.220499	no	-1.82623	down	13.8079	SP(Sec/SPI)	0.966073	0.033927	CS pos: 22-23. LTA-SP. Pr: 0.5427	SP	0.00564	0.994329	9e-06	9e-06	1.2e-05	CS pos: 22-23. LTA-SP. Pr: 0.7377	425	0.442	-	-0.7	18	DIA+Prosit only
VIT_07s0005g02710	VIT_07s0005g02710.t01	100255480	AT2G47010.1	Uncharacterized protein	57	10	3.06296e+08	2.75148e+08	4.10805e+07	2.07508e+08	5.62923e+07	9.51866e+07	1.68351e+07	5.61047e+07	0.0669114	low	-1.88698	down	16.066	OTHER	0.275455	0.724545		SP	0.026875	0.972626	0.000455	3.5e-05	9e-06	CS pos: 31-32. ATG-KQ. Pr: 0.7569	516	0.461	-	3.886	27	Both
VIT_06s0004g07770	VIT_06s0004g07770.t01	100257005	AT5G05340.1	Peroxidase superfamily protein	34	10	2.21892e+07	5.00688e+07	1.96624e+08	8.96273e+07	3.89448e+07	1.06801e+07	2.11941e+07	2.36063e+07	0.0680215	low	-1.92476	down	15.3255	SP(Sec/SPI)	0.981253	0.018747	CS pos: 25-26. SSA-QL. Pr: 0.6769	SP	0.00018	0.999666	9.7e-05	4.9e-05	8e-06	CS pos: 25-26. SSA-QL. Pr: 0.5849	321	0.567	Y	2.529	48	Both
VIT_09s0002g00130	VIT_09s0002g00130.t01	100265284	AT1G17260.1	autoinhibited H(+)-ATPase isoform 10	105	3	7.51868e+06	512351	374659	2.8019e+06	646322	756095	805779	736065	0.173481	no	-1.9285	down	12.3144	OTHER	0.000267	0.999733		OTHER	0.999993	7e-06	0	0	0	0	952	0.426	-	0.508	26	DIA+Prosit only
VIT_12s0121g00230	VIT_12s0121g00230.t01	100262089	AT5G64570.1	beta-D-xylosidase 4	83	25	2023680225	1947902162	1212372676	1727985021	3.98519e+08	7.05628e+08	2.2193e+08	4.42026e+08	0.00497217	high	-1.96689	down	17.883	SP(Sec/SPI)	0.690167	0.309833	CS pos: 33-34. VLA-QS. Pr: 0.3552	SP	0.014963	0.981005	0.000837	0.00225	0.000945	CS pos: 33-34. VLA-QS. Pr: 0.7693	774	0.557	Y	0.652	65	Both
VIT_11s0016g04190	VIT_11s0016g04190.t01	100259389		Uncharacterized protein	81	3	1.16451e+06	1.69655e+06	6.21779e+06	3.02628e+06	1.26023e+06	466204	508412	744948	0.0827667	low	-2.02234	down	12.353	SP(Sec/SPI)	0.991095	0.008905	CS pos: 27-28. CSA-EQ. Pr: 0.8292	SP	0.000659	0.999322	1.8e-05	0	0	CS pos: 27-28. CSA-EQ. Pr: 0.8913	752	0.434	-	1.269	24	DIA+Prosit only
VIT_08s0056g00500	VIT_08s0056g00500.t01	100251898		Uncharacterized protein	34	3	5.44681e+07	3.79811e+07	2.97602e+07	4.07364e+07	1.38181e+07	1.09289e+07	4.63677e+06	9.79459e+06	0.0170723	med	-2.05626	down	14.601	SP(Sec/SPI)	0.995347	0.004653	CS pos: 26-27. VGA-QS. Pr: 0.9320	SP	0.002776	0.997171	4.7e-05	3e-06	3e-06	CS pos: 26-27. VGA-QS. Pr: 0.9190	314	0.441	-	1.533	78	Both
VIT_00s0227g00070	VIT_00s0227g00070.t01		AT5G57700.3	BNR/Asp-box repeat family protein	17	2	2.433e+06	1.34762e+06	3.57797e+06	2.45286e+06	934220	628892	157114	573409	0.0698844	low	-2.09683	down	12.1481	OTHER	0.001247	0.998753		OTHER	0.994819	0.005155	1.8e-05	7e-06	1e-06	0	151	0.431	-	4.226	26	DIA+Prosit only
VIT_09s0002g02290	VIT_09s0002g02290.t01	100251499	AT1G72990.1	beta-galactosidase 17	79	12	5.9723e+06	1.81789e+07	1.18478e+07	1.19996e+07	3.98519e+06	2.87459e+06	1.46628e+06	2.77535e+06	0.0299234	med	-2.11225	down	13.5225	OTHER	0.051107	0.948893		mTP	0.314864	0.077718	0.452508	0.037485	0.117425	CS pos: 55-56. PSL-SS. Pr: 0.1130	708	0.582	Y	0.016	54	DIA+Prosit only
VIT_05s0051g00640	VIT_05s0051g00640.t01	100252886	AT4G13700.1	purple acid phosphatase 23	59	5	1.36818e+07	1.9479e+07	4.40186e+07	2.57265e+07	8.32624e+06	5.73556e+06	3.51735e+06	5.85972e+06	0.0247254	med	-2.13435	down	14.1783	OTHER	0.006026	0.993974		OTHER	0.998387	0.001102	3.9e-05	0.000184	0.000288	0	525	0.479	-	-1.063	59	DIA+Prosit only
VIT_01s0137g00630	VIT_01s0137g00630.t01	100245809	AT1G26370.1	RNA helicase family protein	72	4	2.21892e+06	4.36081e+06	1.24061e+06	2.60678e+06	468219	1.11835e+06	153539	580034	0.071741	low	-2.16806	down	12.1796	SP(Sec/SPI)	0.97398	0.02602	CS pos: 23-24. LSA-KP. Pr: 0.8890	SP	0.004817	0.992297	0.002217	0.000439	0.000229	CS pos: 23-24. LSA-KP. Pr: 0.9257	647	0.478	-	1.033	22	DIA+Prosit only
VIT_08s0007g02440	VIT_08s0007g02440.t01 (+2)			Peptidase A1 domain-containing protein	26	2	432656	1.81789e+06	1.56184e+07	5.95631e+06	2.63299e+06	165415	1.16471e+06	1.32104e+06	0.171739	no	-2.17275	down	12.8959	OTHER	0.003339	0.996661		OTHER	0.986291	0.00193	0.009926	0.001017	0.000836	0	225	0.431	-	4.292	6	DIA+Prosit only
VIT_03s0091g00240	VIT_03s0091g00240.t01		AT4G34260.1	1,2-alpha-L-fucosidases	92	17	1.3066e+08	9.76264e+07	115780692	1.14689e+08	2.57305e+07	3.87772e+07	9.04099e+06	2.45162e+07	0.00468475	high	-2.22592	down	15.449	OTHER	0.001088	0.998912		OTHER	0.999654	0.000345	1e-06	0	0	0	824	0.446	-	3.031	57	Both
VIT_17s0000g00290	VIT_17s0000g00290.t01	100249067	AT5G13980.1	Glycosyl hydrolase family 38 protein	112	24	3.20732e+08	1.34762e+08	2.15594e+08	2.23696e+08	6.03183e+07	5.47742e+07	2.79393e+07	4.76773e+07	0.00197012	high	-2.23016	down	16.028	SP(Sec/SPI)	0.996155	0.003845	CS pos: 23-24. GDS-KF. Pr: 0.7610	SP	7.2e-05	0.999927	0	0	1e-06	CS pos: 23-24. GDS-KF. Pr: 0.9701	1009	0.434	-	1.941	77	Both
VIT_08s0058g00980	VIT_08s0058g00980.t01	100253452	AT5G05340.1	Peroxidase superfamily protein	28	7	7.51868e+07	1.41113e+08	1.56184e+08	1.24161e+08	3.7192e+07	1.77246e+07	2.11941e+07	2.53702e+07	0.00158556	high	-2.29101	down	15.4983	OTHER	0.005766	0.994234		OTHER	0.998384	0.000865	0.000677	2.8e-05	4.6e-05	0	263	0.44	-	-2.833	19	Both
VIT_05s0094g00360	VIT_05s0094g00360.t01	100232911	AT3G54420.1	homolog of carrot EP3-3 chitinase	29	3	2.48967e+07	2.39644e+07	1.87774e+08	7.88785e+07	1.90743e+07	1.81374e+07	1.08697e+07	1.60271e+07	0.0283866	med	-2.29911	down	15.1018	SP(Sec/SPI)	0.999807	0.000193	CS pos: 25-26. TVA-QD. Pr: 0.6003	SP	4e-06	0.999996	0	0	0	CS pos: 25-26. TVA-QD. Pr: 0.7705	267	0.444	-	2.325	66	Both
VIT_04s0023g02450	VIT_04s0023g02450.t01	100233020	AT4G39090.1	Papain family cysteine protease	40	3	1.21939e+07	8.30935e+06	3.11628e+06	7.87317e+06	1.58653e+06	1.69268e+06	1.46628e+06	1.58183e+06	0.0170228	med	-2.31535	down	13.0953	SP(Sec/SPI)	0.97524	0.02476	CS pos: 23-24. AVS-DI. Pr: 0.3989	SP	0.01395	0.986017	2.9e-05	1e-06	3e-06	CS pos: 23-24. AVS-DI. Pr: 0.5047	367	0.438	-	1.44	18	DIA+Prosit only
VIT_07s0005g02040	VIT_07s0005g02040.t01	100257220	AT1G56670.1	GDSL-like Lipase/Acylhydrolase superfamily protein	36	5	7.51868e+07	4.56633e+07	1.26951e+07	4.45151e+07	1.23154e+07	1.1444e+07	2.32389e+06	8.69442e+06	0.0274519	med	-2.35613	down	14.5877	OTHER	0.001674	0.998326		OTHER	0.999674	0.000325	1e-06	1e-06	0	0	327	0.447	-	-4.344	31	DIA+Prosit only
VIT_07s0031g00330	VIT_07s0031g00330.t01	100261104	AT5G67130.1	PLC-like phosphodiesterases superfamily protein	47	5	9.03945e+06	1.54727e+07	4.01454e+07	2.15525e+07	3.98519e+06	3.30047e+06	5.32373e+06	4.20313e+06	0.0164856	med	-2.35832	down	13.9571	SP(Sec/SPI)	0.913593	0.086407	CS pos: 37-38. SAA-CS. Pr: 0.2216	SP	0.007741	0.992231	2.8e-05	1e-06	0	CS pos: 38-39. AAC-SN. Pr: 0.6271	428	0.46	-	9.67	13	Both
VIT_12s0059g02620	VIT_12s0059g02620.t01	100267027	AT3G22060.1	Receptor-like protein kinase-related family protein	28	4	35987.2	281557	1.1057e+06	474414	89217.6	109289	75200.3	91235.7	0.0928733	low	-2.37847	down	10.6363	SP(Sec/SPI)	0.803988	0.196012	CS pos: 33-34. VVG-VD. Pr: 0.6122	SP	0.012915	0.987034	4.8e-05	2e-06	1e-06	CS pos: 33-34. VVG-VD. Pr: 0.8853	252	0.506	Y	0.271	27	Both
VIT_18s0001g09990	VIT_18s0001g09990.t01	100241957	AT5G43060.1	Granulin repeat cysteine protease family protein	51	2	8.05642e+06	8.5029e+06	1.24061e+07	9.65515e+06	2.45725e+06	2.08246e+06	991325	1.84368e+06	0.00995133	high	-2.38871	down	13.2504	SP(Sec/SPI)	0.996033	0.003967	CS pos: 23-24. ASA-LD. Pr: 0.9356	SP	0.000175	0.999824	1e-06	0	0	CS pos: 23-24. ASA-LD. Pr: 0.8841	467	0.434	-	3.71	5	Both
VIT_11s0149g00380	VIT_11s0149g00380.t01	100265762	AT4G19810.1	Glycosyl hydrolase family protein*	40	3	7.69382e+07	1.86023e+07	4.10805e+07	4.55403e+07	7.25185e+06	1.31394e+07	4.32729e+06	8.23952e+06	0.00929263	high	-2.46651	down	14.5743	SP(Sec/SPI)	0.99627	0.00373	CS pos: 25-26. STA-QT. Pr: 0.9576	SP	6.8e-05	0.999902	2.7e-05	3e-06	1e-06	CS pos: 25-26. STA-QT. Pr: 0.9478	367	0.52	Y	3.024	24	Both
VIT_18s0001g02050	VIT_18s0001g02050.t01	100267814	AT1G21680.1	DPP6 N-terminal domain-like protein	79	3	1.64491e+06	3.5446e+06	1.1057e+07	5.41549e+06	912954	773707	1.16471e+06	950455	0.021229	med	-2.5104	down	12.7116	SP(Sec/SPI)	0.948968	0.051032	CS pos: 30-31. AAA-DH. Pr: 0.6301	SP	0.006345	0.993643	1.1e-05	0	0	CS pos: 30-31. AAA-DH. Pr: 0.6633	715	0.459	-	-0.165	25	DIA+Prosit only
VIT_16s0013g00070	VIT_16s0013g00070.t01	100852902		AAI domain-containing protein	12	2	639943	256783	247535	381420	35518.1	17724.8	146627	66623.3	0.0542805	low	-2.51728	down	10.405	SP(Sec/SPI)	0.994669	0.005331	CS pos: 30-31. ASA-DT. Pr: 0.4814	SP	4e-06	0.999993	0	3e-06	0	CS pos: 30-31. ASA-DT. Pr: 0.5935	116	0.481	-	8.916	66	DIA+Prosit only
VIT_03s0063g02420	VIT_03s0063g02420.t01 (+1)	100853135	AT3G18820.1	RAB GTPase homolog G3F	23	2	1.84562e+07	338506	304534	6.36641e+06	871865	996726	1.36841e+06	1.079e+06	0.124672	no	-2.56078	down	12.8369	OTHER	0.004101	0.995899		OTHER	0.96899	0.00325	0.027729	2.8e-05	3e-06	0	206	0.459	-	0.73	14	DIA+Prosit only
VIT_10s0071g01120	VIT_10s0071g01120.t01	100261154	AT5G08370.1	alpha-galactosidase 2	45	19	1845618300	1201066738	1752411683	1599698907	2.88701e+08	287459088	2.02403e+08	2.59521e+08	1.42e-05	high	-2.62388	down	17.6182	SP(Sec/SPI)	0.956566	0.043434	CS pos: 24-25. VGA-IC. Pr: 0.5439	SP	0.001396	0.998597	5e-06	2e-06	0	CS pos: 28-29. CGG-AP. Pr: 0.2794	409	0.458	-	1.651	54	Both
VIT_17s0000g05870	VIT_17s0000g05870.t01	100256955	AT3G47800.1	Galactose mutarotase-like superfamily protein	40	3	5.44681e+06	6.75409e+06	1.39199e+07	8.70693e+06	2.45725e+06	705629	1.03804e+06	1.40031e+06	0.00971727	high	-2.63642	down	13.0861	SP(Sec/SPI)	0.992769	0.007231	CS pos: 23-24. SEA-SS. Pr: 0.7953	SP	0.000203	0.999787	9e-06	0	0	CS pos: 23-24. SEA-SS. Pr: 0.8413	354	0.431	-	3.39	19	DIA+Prosit only
VIT_07s0031g00050	VIT_07s0031g00050.t01	100261257	AT1G47128.1	Granulin repeat cysteine protease family protein	36	5	1.64491e+07	9.54041e+06	1.3603e+07	1.31975e+07	2.34665e+06	2.80916e+06	1.03804e+06	2.06462e+06	0.00419482	high	-2.67632	down	13.4353	OTHER	0.001713	0.998287		OTHER	0.99925	0.000246	0.000498	1e-06	4e-06	0	330	0.428	-	2.24	6	Both
VIT_13s0084g00850	VIT_13s0084g00850.t01	100261719	AT3G27890.1	NADPH:quinone oxidoreductase	22	2	136818	1.14701e+06	54154.8	445994	52535.2	49955.3	103805	68765.1	0.0670266	low	-2.69728	down	10.4867	OTHER	0.001672	0.998328		OTHER	0.648923	0.000494	0.10383	0.245832	0.000921	0	196	0.452	-	2.281	17	DIA+Prosit only
VIT_07s0191g00050	VIT_07s0191g00050.t01	100242338	AT2G22420.1	Peroxidase superfamily protein	36	7	1.21939e+08	9.99004e+07	5.05401e+07	9.07931e+07	1.38181e+07	5.73556e+06	2.16878e+07	1.37472e+07	0.00119567	high	-2.72345	down	15.0963	SP(Sec/SPI)	0.992149	0.007851	CS pos: 17-18. ATA-AH. Pr: 0.7501	SP	0.00742	0.991431	0.001104	2.5e-05	2e-05	CS pos: 17-18. ATA-AH. Pr: 0.6783	326	0.44	-	7.81	37	Both
VIT_00s0415g00080	VIT_00s0415g00080.t01	100258853	AT5G10560.1	Glycosyl hydrolase family protein	87	7	8.6326e+06	9.99004e+06	1.24061e+07	1.03429e+07	2.14017e+06	2.13096e+06	394654	1.55526e+06	0.00839814	high	-2.73341	down	13.2064	SP(Sec/SPI)	0.976063	0.023937	CS pos: 25-26. SES-TH. Pr: 0.5097	SP	0.001027	0.998943	1.6e-05	3e-06	1e-05	CS pos: 25-26. SES-TH. Pr: 0.5962	789	0.491	-	6.97	52	Both
VIT_03s0063g01040	VIT_03s0063g01040.t01	100264023	AT1G49570.1	Peroxidase superfamily protein	37	8	5.70351e+06	7.93537e+07	7.82774e+07	5.44449e+07	4.79125e+06	1.11835e+07	8.24548e+06	8.0734e+06	0.0136869	med	-2.75355	down	14.643	SP(Sec/SPI)	0.960065	0.039935	CS pos: 27-28. AYS-QF. Pr: 0.9070	SP	0.001045	0.998952	3e-06	0	0	CS pos: 27-28. AYS-QF. Pr: 0.9438	329	0.443	-	3.826	46	DIA+Prosit only
VIT_13s0067g02940	VIT_13s0067g02940.t01	100244583	AT3G55850.1	Amidohydrolase family	63	3	6.5485e+06	4.89291e+06	3.41693e+06	4.95278e+06	692547	773707	557463	674572	0.00224744	high	-2.87619	down	12.5239	OTHER	0.496834	0.503166		SP	0.007646	0.990575	0.001228	0.000346	0.000205	CS pos: 25-26. LHS-NY. Pr: 0.8594	578	0.508	Y	4.099	63	DIA+Prosit only
VIT_19s0014g02860	VIT_19s0014g02860.t01	100253729	AT1G13130.1	Cellulase (glycosyl hydrolase family 5) protein	57	4	1452.89	830935	3.83386e+06	1.55542e+06	123154	239098	273033	211762	0.142327	no	-2.87678	down	11.5177	SP(Sec/SPI)	0.969124	0.030876	CS pos: 28-29. VVA-LP. Pr: 0.9397	SP	0.002867	0.997102	2.8e-05	1e-06	1e-06	CS pos: 28-29. VVA-LP. Pr: 0.9684	512	0.455	-	-4.351	26	DIA+Prosit only
VIT_19s0014g02870	VIT_19s0014g02870.t01	100258876	AT1G13130.1	Cellulase (glycosyl hydrolase family 5) protein	56	4	2.72987e+06	6.01959e+06	1.52629e+07	8.00411e+06	1.26023e+06	1.09289e+06	843754	1.06562e+06	0.00509572	high	-2.90904	down	12.9309	SP(Sec/SPI)	0.987904	0.012096	CS pos: 25-26. VVA-LP. Pr: 0.9579	SP	0.004029	0.995845	0.000115	3e-06	7e-06	CS pos: 25-26. VVA-LP. Pr: 0.9581	509	0.444	-	-3.761	24	DIA+Prosit only
VIT_03s0017g01420	VIT_03s0017g01420.t01	100249571		FAD-binding PCMH-type domain-containing protein	62	9	1.53512e+07	1.58331e+07	1.63545e+07	1.58463e+07	2.19002e+06	2.28337e+06	1.64519e+06	2.03953e+06	0.000588808	high	-2.95784	down	13.5095	OTHER	0.058043	0.941957		OTHER	0.928913	0.051789	0.018387	0.000434	0.000477	0	552	0.447	-	0.712	36	Both
VIT_05s0020g03910	VIT_05s0020g03910.t01	100251086	AT3G22800.1	Leucine-rich repeat (LRR) family protein	43	2	359867	91110.3	819664	423547	51338.8	58691.8	50841.3	53624	0.0165738	med	-2.98157	down	10.3563	SP(Sec/SPI)	0.99349	0.00651	CS pos: 26-27. SHQ-DS. Pr: 0.3924	SP	0.000732	0.999262	4e-06	1e-06	0	CS pos: 26-27. SHQ-DS. Pr: 0.5177	390	0.49	-	-3.708	44	DIA+Prosit only
VIT_18s0001g06890	VIT_18s0001g06890.t01		AT5G05340.1	Peroxidase superfamily protein	28	3	5.44681e+07	1.1209e+08	5.41547e+07	7.35709e+07	3.89448e+06	1.69268e+07	6.54962e+06	9.12365e+06	0.000801823	high	-3.01145	down	14.8269	OTHER	0.021423	0.978577		OTHER	0.99257	0.005894	0.001409	3.5e-05	9.3e-05	0	263	0.431	-	-2.833	19	Both
VIT_05s0029g00200	VIT_05s0029g00200.t01	100250370	AT3G07130.1	purple acid phosphatase 15	61	3	3.85604e+06	1.07045e+06	3.33915e+06	2.75522e+06	513392	322535	188893	341607	0.00680294	high	-3.01176	down	11.9737	SP(Sec/SPI)	0.988372	0.011628	CS pos: 24-25. VDG-DG. Pr: 0.6642	SP	0.00058	0.999385	3e-05	5e-06	1e-06	CS pos: 26-27. GDG-IP. Pr: 0.6768	537	0.465	-	0.291	76	DIA+Prosit only
VIT_03s0038g03570	VIT_03s0038g03570.t01	100265895	AT1G76160.1	SKU5 similar 5	60	9	8.83368e+06	1.07045e+07	5.93794e+06	8.49205e+06	1.35036e+06	628892	1.13819e+06	1.03915e+06	0.00112884	high	-3.03071	down	12.9457	SP(Sec/SPI)	0.983687	0.016313	CS pos: 23-24. VGA-ED. Pr: 0.8602	SP	0.000295	0.999704	1e-06	0	0	CS pos: 23-24. VGA-ED. Pr: 0.9303	542	0.433	-	8.532	18	DIA+Prosit only
VIT_17s0000g06880	VIT_17s0000g06880.t01	100257028	AT5G07830.1	glucuronidase 2	60	2	2.433e+06	6.30329e+06	2.36394e+06	3.70007e+06	398519	223139	670218	430625	0.00413518	high	-3.10305	down	12.2023	SP(Sec/SPI)	0.998968	0.001032	CS pos: 19-20. FLA-QE. Pr: 0.8348	SP	0.000206	0.999793	1e-06	0	0	CS pos: 19-20. FLA-QE. Pr: 0.9457	539	0.432	-	5.91	35	DIA+Prosit only
VIT_12s0034g01160	VIT_12s0034g01160.t01	100244651	AT2G02850.1	plantacyanin	14	3	6.85712e+07	3.97711e+07	3.83386e+07	4.88936e+07	6.92547e+06	6.28892e+06	3.43729e+06	5.55056e+06	0.00013295	high	-3.13894	down	14.4336	SP(Sec/SPI)	0.987007	0.012993	CS pos: 30-31. AHA-AT. Pr: 0.9751	SP	4e-06	0.999977	1.7e-05	1e-06	1e-06	CS pos: 30-31. AHA-AT. Pr: 0.9790	126	0.476	-	3.524	26	DIA+Prosit only
VIT_14s0128g00680	VIT_14s0128g00680.t01	100266497	AT5G39150.1	RmlC-like cupins superfamily protein	23	2	3.20732e+06	9.99004e+06	4.40186e+07	1.9072e+07	2.40131e+06	233655	3.35905e+06	1.99801e+06	0.0214015	med	-3.25482	down	13.581	SP(Sec/SPI)	0.998824	0.001176	CS pos: 23-24. ASA-SD. Pr: 0.7456	SP	3.9e-05	0.99996	1e-06	0	0	CS pos: 23-24. ASA-SD. Pr: 0.7073	220	0.476	-	2.239	100	DIA+Prosit only
VIT_07s0005g02440	VIT_07s0005g02440.t01	100252196	AT3G62060.1	Pectinacetylesterase family protein	88	2	751868	3.5446e+06	4.82654e+06	3.041e+06	417300	39680.5	496839	317940	0.0168509	med	-3.25772	down	11.9854	SP(Sec/SPI)	0.917357	0.082643	CS pos: 24-25. VLG-ED. Pr: 0.6442	SP	0.006548	0.993393	3.5e-05	2e-05	4e-06	CS pos: 24-25. VLG-ED. Pr: 0.9301	796	0.429	-	5.374	2	DIA+Prosit only
VIT_18s0001g11270	VIT_18s0001g11270.t01		AT1G47710.1	Serine protease inhibitor (SERPIN) family protein	54	3	2.79346e+06	4.26155e+06	8.78286e+06	5.27929e+06	813671	689567	124800	542679	0.00431384	high	-3.28217	down	12.4571	OTHER	0.096425	0.903575		OTHER	0.912428	0.054222	0.030721	0.001522	0.001106	0	494	0.458	-	1.977	91	DIA+Prosit only
VIT_04s0008g01150	VIT_04s0008g01150.t01	100262911	AT3G13790.2	Glycosyl hydrolases family 32 protein	65	19	6.11142e+07	131694349	2.419e+08	1.44903e+08	1.62349e+07	1.57971e+07	9.25158e+06	1.37612e+07	2.06e-05	high	-3.39641	down	15.2997	SP(Sec/SPI)	0.998062	0.001938	CS pos: 22-23. IEA-EA. Pr: 0.7725	SP	0.000871	0.999077	4.3e-05	3e-06	5e-06	CS pos: 22-23. IEA-EA. Pr: 0.6609	571	0.431	-	2.79	23	Both
VIT_13s0019g02490	VIT_13s0019g02490.t01		AT5G59190.1	Subtilase family protein	159	14	5.32282e+08	250938409	3.92316e+08	3.91846e+08	4.17301e+07	5.60501e+07	8.83519e+06	3.55384e+07	5.99e-05	high	-3.46283	down	16.1438	SP(Sec/SPI)	0.986596	0.013404	CS pos: 28-29. AAA-SK. Pr: 0.2606	SP	0.000109	0.999881	5e-06	0	4e-06	CS pos: 27-28. TAA-AS. Pr: 0.3085	1485	0.433	-	1.649	93	Both
VIT_17s0119g00150	VIT_17s0119g00150.t01 (+1)	100255885	AT1G17860.1	Kunitz family trypsin and protease inhibitor protein	22	4	29251.5	660035	8.38757e+06	3.02562e+06	20914.6	97404.1	625483	247934	0.0785916	low	-3.6092	down	11.8752	SP(Sec/SPI)	0.997947	0.002053	CS pos: 24-25. VAA-ES. Pr: 0.4670	SP	4.5e-05	0.999945	5e-06	1e-06	3e-06	CS pos: 24-25. VAA-ES. Pr: 0.6270	203	0.453	-	4.727	23	DIA+Prosit only
VIT_19s0014g00410	VIT_19s0014g00410.t01	100264146	AT1G78710.1	TRICHOME BIREFRINGENCE-LIKE 42	42	9	1.06204e+08	8.5029e+07	3.04534e+07	7.38956e+07	8.52018e+06	7.38884e+06	1.84593e+06	5.91832e+06	0.000144643	high	-3.64223	down	14.6408	SP(Sec/SPI)	0.79899	0.20101	CS pos: 26-27. VVC-GE. Pr: 0.3683	SP	0.002679	0.99727	2.3e-05	3e-06	2.5e-05	CS pos: 26-27. VVC-GE. Pr: 0.6258	369	0.43	-	-1.67	19	Both
VIT_09s0070g00310	VIT_09s0070g00310.t01	100251609	AT5G58090.1	O-Glycosyl hydrolases family 17 protein	53	5	1.16451e+07	1.1209e+07	7.30527e+06	1.00531e+07	1.17611e+06	370319	685829	744087	0.000110103	high	-3.75603	down	12.8739	SP(Sec/SPI)	0.922815	0.077185	CS pos: 23-24. VSG-IG. Pr: 0.4573	SP	0.00379	0.987799	0.004614	0.003776	2.1e-05	CS pos: 23-24. VSG-IG. Pr: 0.5254	483	0.448	-	1.011	17	DIA+Prosit only
VIT_09s0002g02320	VIT_09s0002g02320.t01	100232951	AT3G13790.2	Glycosyl hydrolases family 32 protein	64	4	5.57368e+06	4.16454e+06	1.71252e+07	8.95448e+06	234666	951866	734880	640471	0.00066156	high	-3.80541	down	12.7585	SP(Sec/SPI)	0.971815	0.028185	CS pos: 26-27. LEA-SH. Pr: 0.5273	SP	0.000793	0.998957	7e-06	1.6e-05	0.000228	CS pos: 26-27. LEA-SH. Pr: 0.8175	572	0.451	-	2.748	25	DIA+Prosit only
VIT_09s0002g02120	VIT_09s0002g02120.t01	100265181	AT3G13750.1	beta galactosidase 1	93	3	1.9326e+07	3.79811e+07	1.1057e+07	2.2788e+07	1724.01	3.96804e+06	127708	1.36582e+06	0.0537973	low	-4.06043	down	13.4931	SP(Sec/SPI)	0.508257	0.491743	CS pos: 28-29. VTA-SV. Pr: 0.3692	SP	0.047449	0.948088	0.002836	0.001574	5.4e-05	CS pos: 28-29. VTA-SV. Pr: 0.7941	841	0.457	-	0.581	27	DIA+Prosit only
VIT_03s0017g01490	VIT_03s0017g01490.t01	100264985	AT1G01980.1	FAD-binding Berberine family protein	61	8	6.70104e+06	6.75409e+06	7.30527e+06	6.92013e+06	417300	523089	249010	396466	1.08e-05	high	-4.12553	down	12.4383	SP(Sec/SPI)	0.99778	0.00222	CS pos: 22-23. SYA-AS. Pr: 0.6683	SP	2.2e-05	0.999972	6e-06	0	0	CS pos: 22-23. SYA-AS. Pr: 0.5121	545	0.515	Y	0.551	91	DIA+Prosit only
VIT_12s0055g01000	VIT_12s0055g01000.t01	100262247	AT5G64120.1	Peroxidase superfamily protein	34	7	211905	793537	2.59201e+06	1.19915e+06	87186.7	77370.7	41324.8	68627.4	0.0020422	high	-4.12708	down	10.9154	OTHER	0.001201	0.998799		cTP	0.196527	0.001015	0.196187	0.604751	0.00152	CS pos: 56-57. FVR-GC. Pr: 0.2261	311	0.487	-	4.669	27	DIA+Prosit only
VIT_06s0004g04570	VIT_06s0004g04570.t01 (+3)	100246726	AT2G37620.2	actin 1	42	3	124779111	954041	2.59201e+06	4.27751e+07	1.44693e+06	2.1806e+06	3.35905e+06	2.32886e+06	0.0182148	med	-4.19907	down	13.9983	OTHER	0.000491	0.999509		OTHER	0.999955	4.2e-05	2e-06	1e-06	0	0	376	0.449	-	5.123	45	DIA+Prosit only
VIT_00s0207g00130	VIT_00s0207g00130.t01	100245092	AT5G66590.1	CAP (Cysteine-rich secretory proteins, Antigen 5, and Pathogenesis-related 1 protein) superfamily protein	20	4	1.40004e+07	2.0397e+07	3.49652e+07	2.31209e+07	1.414e+06	738884	1.36841e+06	1.17376e+06	6.36e-06	high	-4.29998	down	13.4336	SP(Sec/SPI)	0.974235	0.025765	CS pos: 23-24. VHS-VA. Pr: 0.4173	SP	5.2e-05	0.99859	3.4e-05	0.001309	1.5e-05	CS pos: 23-24. VHS-VA. Pr: 0.5209	184	0.534	Y	7.148	57	DIA+Prosit only
VIT_02s0025g02170	VIT_02s0025g02170.t01	100246241	AT4G24040.1	trehalase 1	64	7	8.83368e+07	4.06974e+07	2.01204e+07	4.97182e+07	2.40131e+06	3.22534e+06	1.93293e+06	2.51986e+06	5.24e-06	high	-4.30236	down	14.0979	OTHER	0.000821	0.999179		OTHER	0.999242	0.000617	2.5e-05	9.4e-05	2.3e-05	0	565	0.467	-	1.683	9	Both
VIT_11s0206g00030	VIT_11s0206g00030.t01	100261874	AT4G19810.1	Glycosyl hydrolase family protein*	40	3	7.51868e+07	1.62019e+07	2.71416e+07	3.95101e+07	1.58653e+06	3.45602e+06	413253	1.8186e+06	0.000159564	high	-4.44132	down	13.8564	SP(Sec/SPI)	0.994843	0.005157	CS pos: 25-26. STA-QT. Pr: 0.9515	SP	7.8e-05	0.999874	4.3e-05	4e-06	1e-06	CS pos: 25-26. STA-QT. Pr: 0.9394	367	0.518	Y	3.024	24	Both
VIT_10s0003g05470	VIT_10s0003g05470.t01	100267923	AT1G34575.1	FAD-binding Berberine family protein	64	4	176255	128697	277739	194230	10244.1	281.203	14329	8284.77	0.00386626	high	-4.55113	down	9.2066	SP(Sec/SPI)	0.983007	0.016993	CS pos: 24-25. TMS-DP. Pr: 0.7997	SP	0.000483	0.999392	0.000113	7e-06	6e-06	CS pos: 24-25. TMS-DP. Pr: 0.8328	565	0.507	Y	5.657	83	DIA+Prosit only
VIT_00s2837g00010	VIT_00s2837g00010.t01 (+8)	100855220	AT4G40030.3	Histone superfamily protein	17	2	3.85604e+07	154727	304534	1.30066e+07	282130	951866	385670	539889	0.0244831	med	-4.59043	down	12.8465	OTHER	0.00024	0.99976		OTHER	0.999988	1e-06	1.1e-05	0	0	0	147	0.47	-	6.649	35	DIA+Prosit only
VIT_14s0108g00110	VIT_14s0108g00110.t01	100261014	AT2G33530.1	serine carboxypeptidase-like 46	63	8	2.92511e+07	2.68885e+07	1.39199e+07	2.33532e+07	1.38181e+06	1.19833e+06	306349	962163	1.08e-05	high	-4.60119	down	13.3516	OTHER	0.019137	0.980863		OTHER	0.982762	0.001255	0.000734	0.000253	0.014996	0	550	0.461	-	2.407	48	DIA+Prosit only
VIT_03s0038g02550	VIT_03s0038g02550.t01	100241785	AT2G31050.1	Cupredoxin superfamily protein	20	3	5.57368e+06	5.00688e+06	9.85453e+06	6.8117e+06	417300	274521	146627	279483	6.06e-06	high	-4.60718	down	12.2796	SP(Sec/SPI)	0.580306	0.419694	CS pos: 30-31. TNS-ET. Pr: 0.4960	SP	0.008267	0.991729	3e-06	0	0	CS pos: 30-31. TNS-ET. Pr: 0.9077	183	0.43	-	1.713	36	DIA+Prosit only
VIT_16s0022g00670	VIT_16s0022g00670.t01	100256970	AT1G62660.1	Glycosyl hydrolases family 32 protein	60	6	2.72987e+07	2.28859e+07	1.835e+07	2.28449e+07	1.04821e+06	930199	751997	910136	2.76e-07	high	-4.64964	down	13.3179	OTHER	0.002109	0.997891		OTHER	0.956	0.014801	0.02864	3.7e-05	0.000522	0	537	0.43	-	-0.947	25	DIA+Prosit only
VIT_07s0005g00730	VIT_07s0005g00730.t01	100245304	AT4G02320.1	Plant invertase/pectin methylesterase inhibitor superfamily	62	7	7.69382e+07	6.91142e+07	8.58294e+07	7.72939e+07	2.75708e+06	2.87459e+06	1.97795e+06	2.53654e+06	2.37e-10	high	-4.92942	down	14.2924	SP(Sec/SPI)	0.593744	0.406256	CS pos: 30-31. VKP-LK. Pr: 0.3553	SP	0.08517	0.900803	0.013721	0.00022	8.6e-05	CS pos: 30-31. VKP-LK. Pr: 0.5370	561	0.457	-	-1.287	24	DIA+Prosit only
VIT_17s0119g00280	VIT_17s0119g00280.t01	100250188	AT1G17860.1	Kunitz family trypsin and protease inhibitor protein	22	4	2.21892e+06	1.73607e+06	3.04534e+06	2.33344e+06	190744	1926.05	1829.39	64833	0.00945473	high	-5.16959	down	11.1798	SP(Sec/SPI)	0.998619	0.001381	CS pos: 24-25. VAA-ES. Pr: 0.6851	SP	2.3e-05	0.999976	0	0	0	CS pos: 24-25. VAA-ES. Pr: 0.8478	203	0.447	-	5.905	22	DIA+Prosit only
VIT_11s0052g01260	VIT_11s0052g01260.t01 (+1)	100251303	AT4G30270.1	xyloglucan endotransglucosylase/hydrolase 24	33	3	2.07082e+06	275149	460931	935632	1724.01	72206.3	1829.39	25253.2	0.00712026	high	-5.2114	down	10.3734	SP(Sec/SPI)	0.903529	0.096471	CS pos: 26-27. VVA-SV. Pr: 0.3739	SP	0.007108	0.992882	7e-06	2e-06	1e-06	CS pos: 29-30. SVG-NL. Pr: 0.3708	296	0.458	-	2.869	24	DIA+Prosit only
VIT_16s0013g00330	VIT_16s0013g00330.t01		ATCG00490.1	ribulose-bisphosphate carboxylases	13	2	625377	2.34189e+06	482654	1.14997e+06	25145.3	38777.8	15004.7	26309.3	2.72e-05	high	-5.44988	down	10.4808	OTHER	0.000685	0.999315		OTHER	0.998502	0.000417	0.001016	0	6.6e-05	0	116	0.429	-	-0.928	8	DIA+Prosit only
VIT_08s0032g00890	VIT_08s0032g00890.t01	100247929	AT5G64570.1	beta-D-xylosidase 4	83	20	3.20732e+07	1.9479e+07	1.92148e+07	2.3589e+07	562923	829041	8633.52	466866	0.00027097	high	-5.65896	down	13.0419	SP(Sec/SPI)	0.670887	0.329113	CS pos: 33-34. VLG-QS. Pr: 0.2451	SP	0.016451	0.981099	0.000619	0.00147	0.000361	CS pos: 33-34. VLG-QS. Pr: 0.7323	774	0.557	Y	0.652	65	DIA+Prosit only
VIT_10s0071g01130	VIT_10s0071g01130.t01	100267960	AT5G08370.1	alpha-galactosidase 2	45	7	1.11209e+07	4.16454e+06	1.45759e+07	9.95381e+06	89217.6	65852.9	351735	168935	1.71e-06	high	-5.88071	down	12.2257	SP(Sec/SPI)	0.921722	0.078278	CS pos: 21-22. SAA-TV. Pr: 0.3888	SP	0.002528	0.997442	1.6e-05	5e-06	9e-06	CS pos: 26-27. NHA-TL. Pr: 0.3841	405	0.465	-	6.156	19	Both
VIT_04s0023g03650	VIT_04s0023g03650.t01	100259071	AT5G66150.1	Glycosyl hydrolase family 38 protein	112	8	1.80361e+07	6.45011e+06	1.52629e+07	1.32497e+07	323928	144071	111228	193076	3.21e-08	high	-6.10065	down	12.4079	OTHER	0.000997	0.999003		OTHER	0.99984	0.000155	4e-06	0	0	0	995	0.436	-	2.462	67	DIA+Prosit only
VIT_18s0001g09870	VIT_18s0001g09870.t01		AT3G53010.1	Domain of Uncharacterized protein function (DUF303)	30	3	2.37762e+06	7.93537e+06	1.26951e+07	7.66936e+06	97825	62889.3	160774	107163	1.76e-07	high	-6.16123	down	11.9148	OTHER	0.002812	0.997188		OTHER	0.994745	0.001833	0.00286	0.000461	0.000101	0	281	0.435	-	4.981	77	DIA+Prosit only
VIT_10s0116g01660	VIT_10s0116g01660.t01	100257313	AT1G11840.4	glyoxalase I homolog	47	2	8.83368e+06	1.37901e+06	4.50439e+07	1.84189e+07	363454	213097	157114	244555	2.45e-05	high	-6.23488	down	12.6536	OTHER	0.000227	0.999773		OTHER	0.999968	2.8e-05	3e-06	0	0	0	405	0.428	-	2.272	3	DIA+Prosit only
VIT_06s0004g03840	VIT_06s0004g03840.t01	100260426		Glyco_hydro_18 domain-containing protein	34	2	26069.7	2.50938e+06	8.38757e+06	3.64101e+06	13818.5	1508.74	1829.39	5718.89	3.3e-05	high	-9.31434	down	10.3185	SP(Sec/SPI)	0.978313	0.021687	CS pos: 25-26. MQA-AA. Pr: 0.3205	SP	0.014917	0.981271	0.003517	0.000157	0.000138	CS pos: 25-26. MQA-AA. Pr: 0.6239	307	0.459	-	6.91	21	DIA+Prosit only
VIT_07s0005g00720	VIT_07s0005g00720.t01	100258932	AT1G02810.1	Plant invertase/pectin methylesterase inhibitor superfamily	67	2	946546	5.24285e+06	5.17173e+06	3.78704e+06	2953.81	2446.08	1829.39	2409.76	4.14e-13	high	-10.6179	down	9.96027	OTHER	0.000348	0.999652		OTHER	0.827456	0.000686	6.5e-05	0.008527	0.163266	0	613	0.519	Y	0.956	56	DIA+Prosit only
VIT_03s0091g00130	VIT_03s0091g00130.t01	100259535	AT2G15220.1	Plant basic secretory protein (BSP) family protein	26	4	#N/A	#N/A	#N/A	#N/A	#N/A	#N/A	#N/A	#N/A	#N/A	#N/A	#N/A	#N/A	#N/A	SP(Sec/SPI)	0.993427	0.006573	CS pos: 23-24. IHA-VE. Pr: 0.9658	SP	6.7e-05	0.99993	2e-06	0	1e-06	CS pos: 23-24. IHA-VE. Pr: 0.9742	226	0.446	-	1.735	14	DIA+Prosit only
VIT_04s0008g06040	VIT_04s0008g06040.t01	100242364	AT4G31990.1	aspartate aminotransferase 5	57	3	#N/A	#N/A	#N/A	#N/A	#N/A	#N/A	#N/A	#N/A	#N/A	#N/A	#N/A	#N/A	#N/A	OTHER	0.006376	0.993624		OTHER	0.97512	0.001235	0.000477	0.001177	0.021991	0	520	0.429	-	1.346	3	DIA+Prosit only
VIT_14s0006g03230	VIT_14s0006g03230.t01	100259987	AT3G02520.1	general regulatory factor 7	30	3	#N/A	#N/A	#N/A	#N/A	#N/A	#N/A	#N/A	#N/A	#N/A	#N/A	#N/A	#N/A	#N/A	OTHER	0.000819	0.999181		OTHER	0.99992	5.9e-05	2.1e-05	0	0	0	262	0.428	-	3.665	29	DIA+Prosit only
VIT_01s0026g02070	VIT_01s0026g02070.t01	100244863	AT1G26940.1	Cyclophilin-like peptidyl-prolyl cis-trans isomerase family protein	25	2	#N/A	#N/A	#N/A	#N/A	#N/A	#N/A	#N/A	#N/A	#N/A	#N/A	#N/A	#N/A	#N/A	SP(Sec/SPI)	0.98075	0.01925	CS pos: 24-25. ASS-QE. Pr: 0.4179	SP	0.000168	0.99981	1.9e-05	3e-06	0	CS pos: 24-25. ASS-QE. Pr: 0.5710	226	0.454	-	3.629	20	DIA+Prosit only
VIT_14s0068g00680	VIT_14s0068g00680.t01	100246378	AT1G12900.1	glyceraldehyde 3-phosphate dehydrogenase A subunit 2	43	2	#N/A	#N/A	#N/A	#N/A	#N/A	#N/A	#N/A	#N/A	#N/A	#N/A	#N/A	#N/A	#N/A	OTHER	0.000618	0.999382		cTP	0.004739	9e-06	0.003789	0.966247	0.025215	CS pos: 68-69. TEA-KL. Pr: 0.3446	404	0.574	Y	3.328	86	DIA+Prosit only
VIT_18s0001g00510	VIT_18s0001g00510.t01	100267810	AT1G76140.1	Prolyl oligopeptidase family protein	82	2	#N/A	#N/A	#N/A	#N/A	#N/A	#N/A	#N/A	#N/A	#N/A	#N/A	#N/A	#N/A	#N/A	OTHER	0.001269	0.998731		OTHER	0.991361	0.008635	4e-06	0	0	0	731	0.428	-	0.307	4	DIA+Prosit only
VIT_18s0122g00960	VIT_18s0122g00960.t01	100259814	AT1G42970.1	glyceraldehyde-3-phosphate dehydrogenase B subunit	48	2	#N/A	#N/A	#N/A	#N/A	#N/A	#N/A	#N/A	#N/A	#N/A	#N/A	#N/A	#N/A	#N/A	OTHER	0.000333	0.999667		cTP	0.026944	7e-06	0.004764	0.954134	0.014151	CS pos: 52-53. VTF-AK. Pr: 0.2405	453	0.564	Y	5.82	65	DIA+Prosit only
Candidate: high = FDR<0.01; med = FDR<0.05; low = FDR<0.1, no=FDR<1.0

## Sheet: S5
Table S5: Proteomics data of Xf in the leaf sap using data-independent acquisition implementend with Prosit (DIA+Prosit)
					Exclusive log10 Intensity (Normalized)				SignalP 5.0						TargetP 2.0
Accession ID (Uniprot)	Accesion ID (NCBI)	Protein Name	Molecular Weight (kDa)	Matched peptides	Y5	Y4	Y6	Average	Prediction	SP(Sec/SPI)	TAT(Tat/SPI)	LIPO(Sec/SPII)	OTHER	CS Position	Prediction	OTHER	SP	mTP	CS Position	Detected method
Q87DE1	PD_0744	Surface protein	203	34	8.95246	9.22539	9.53087	9.23624	OTHER	0.023586	0.005635	0.004524	0.966255	0	OTHER	0.99881	0.001145	4.5e-05	0	Both
Q87BC0	PD_1538	60 chaperonin	58	15	8.59835	8.26694	8.4402	8.43516	OTHER	0.01529	0.034285	0.002366	0.948058	0	OTHER	0.986704	0.001131	0.012165	0	Both
Q87C82	PD_1211	Lipase/esterase (LesC)	46	10	8.42033	8.17669	8.4317	8.34291	SP(Sec/SPI)	0.849797	0.035557	0.007948	0.106698	CS pos: 33-34. VVA-AW. Pr: 0.5625	SP	0.326681	0.46353	0.209789	CS pos: 33-34. VVA-AW. Pr: 0.5351	Both
Q87AW1	PD_1702	Lipase/esterase (LesB)	43	19	7.82803	7.98069	9.0205	8.27641	OTHER	0.052317	0.00908	0.011224	0.927379	0	OTHER	0.955259	0.006365	0.038376	0	Both
Q87AW0	PD_1703	Lipase/esterase (LesA)	42	23	7.79856	7.94358	9.02381	8.25532	OTHER	0.060442	0.014881	0.015983	0.908694	0	OTHER	0.948692	0.007367	0.043941	0	Both
Q87DM5	PD_0657	Uncharacterized protein (~serine protease)	34	5	7.6069	7.84928	8.53637	7.99752	SP(Sec/SPI)	0.827003	0.004778	0.080616	0.087602	CS pos: 29-30. AKA-ER. Pr: 0.7855	SP	0.009703	0.990029	0.000268	CS pos: 29-30. AKA-ER. Pr: 0.8936	DIA+Prosit only
Q87AV4	PD_1709	Outer membrane protein	42	11	8.16691	7.84139	7.98371	7.99733	SP(Sec/SPI)	0.599906	0.05748	0.005265	0.337349	CS pos: 36-37. ASA-QE. Pr: 0.6251	SP	0.36559	0.626269	0.008141	CS pos: 36-37. ASA-QE. Pr: 0.8167	Both
Q87AL6	PD_1807	Outer membrane protein	23	6	8.06324	7.68562	7.97539	7.90808	SP(Sec/SPI)	0.993227	0.002182	0.003825	0.000766	CS pos: 23-24. AFA-LG. Pr: 0.8931	SP	0.003452	0.990465	0.006083	CS pos: 23-24. AFA-LG. Pr: 0.4956	Both
Q87AV2	PD_1711	TonB-dependent receptor	98	16	8.05797	7.49618	7.86271	7.80562	SP(Sec/SPI)	0.936307	0.040335	0.006647	0.01671	CS pos: 34-35. VQA-QE. Pr: 0.9208	SP	0.231946	0.755768	0.012286	CS pos: 34-35. VQA-QE. Pr: 0.8863	Both
Q877P8	PD_1996	Elongation factor Tu	43	10	7.92879	7.68038	7.77295	7.79404	OTHER	0.005604	0.011215	0.00076	0.982421	0	OTHER	0.999765	2.7e-05	0.000208	0	Both
Q87DF4	PD_0731	Outer membrane protein XadA	98	13	7.42118	7.34446	8.33758	7.70107	OTHER	0.190486	0.085125	0.066651	0.657738	0	OTHER	0.698425	0.265366	0.036209	0	Both
Q87AA4	PD_1924	Fimbrial protein	15	4	7.82944	7.41666	7.6361	7.6274	OTHER	0.217655	0.003362	0.023615	0.755367	0	SP	0.286335	0.708927	0.004738	CS pos: 26-27. AIA-LP. Pr: 0.5618	Both
Q87CK4	PD_1063	Outer membrane protein	21	2	7.67814	7.27177	7.50264	7.48418	SP(Sec/SPI)	0.997016	0.000408	0.002217	0.000359	CS pos: 20-21. ASA-AQ. Pr: 0.8670	SP	0.001858	0.996851	0.001291	CS pos: 20-21. ASA-AQ. Pr: 0.4730	DIA+Prosit only
Q87BS8	PD_1370	Chaperone protein DnaK	68	17	7.63298	7.30002	7.47824	7.47041	OTHER	0.043025	0.001645	0.037747	0.917583	0	OTHER	0.998927	0.000807	0.000265	0	Both
Q87E01	PD_0528	Autotransporter domain-containing protein	76	9	7.51736	7.5182	7.1593	7.39829	SP(Sec/SPI)	0.956041	0.003368	0.036938	0.003653	CS pos: 28-29. TYA-NS. Pr: 0.7890	SP	0.004568	0.995312	0.00012	CS pos: 25-26. AGA-TY. Pr: 0.4639	Both
Q87C16	PD_1280	Low molecular weight heat shock protein	18	2	7.30465	7.1557	7.19912	7.21982	OTHER	0.007974	0.000664	0.001151	0.990211	0	OTHER	0.999677	0.000116	0.000207	0	DIA+Prosit only
Q87A31	PD_2002	50S ribosomal protein L7/L12	13	2	7.4099	6.87661	7.18325	7.15659	OTHER	0.044223	0.280226	0.001213	0.674337	0	OTHER	0.999924	6.5e-05	1.1e-05	0	DIA+Prosit only
Q87EN3	PD_0270	Polyphosphate-selective porin O	44	8	7.16522	7.13774	7.09615	7.13303	SP(Sec/SPI)	0.994872	0.000291	0.004313	0.000524	CS pos: 21-22. AVA-GD. Pr: 0.7569	SP	0.002739	0.995897	0.001364	CS pos: 18-19. ASA-AV. Pr: 0.5838	Both
Q87CZ4	PD_0895	Peptidoglycan-associated protein	21	3	7.23342	6.87848	6.99234	7.03475	LIPO(Sec/SPII)	0.002221	0.000435	0.996257	0.001087	CS pos: 28-29. LVA-CS. Pr: 0.9959	SP	0.046635	0.946811	0.006553	CS pos: 29-30. VAC-SK. Pr: 0.7104	DIA+Prosit only
P63774	PD_1537	10 chaperonin (GroES protein) (Protein Cpn10)	10	3	7.28392	6.80753	7.00042	7.03063	OTHER	0.019255	0.004068	0.002348	0.974329	0	OTHER	0.993794	0.00474	0.001466	0	DIA+Prosit only
Q87B69	PD_1589	TonB-dependent receptor	114	10	7.12494	6.83494	7.12991	7.02993	SP(Sec/SPI)	0.961901	0.011971	0.013389	0.012739	CS pos: 34-35. ATA-AE. Pr: 0.6627	SP	0.023588	0.971851	0.004562	CS pos: 32-33. ANA-TA. Pr: 0.5785	DIA+Prosit only
Q87ER8	PD_0230	Uncharacterized protein	13	2	7.17628	6.77384	6.93171	6.96061	OTHER	0.026204	0.119977	0.002881	0.850938	0	OTHER	0.999158	9.7e-05	0.000746	0	DIA+Prosit only
Q87A00	PD_2039	Oxidoreductase	81	8	7.15182	6.82622	6.8588	6.94561	SP(Sec/SPI)	0.945758	0.003458	0.02276	0.028024	CS pos: 29-30. AVA-AE. Pr: 0.7920	SP	0.018835	0.980961	0.000205	CS pos: 30-31. VAA-EK. Pr: 0.7538	DIA+Prosit only
Q87FB7	PD_0010	Biopolymer transport ExbB protein	27	2	7.0552	6.74248	7.01146	6.93638	OTHER	0.01207	0.001747	0.012878	0.973306	0	OTHER	0.989453	0.008346	0.0022	0	DIA+Prosit only
Q87C13	PD_1283	TonB-dependent receptor	103	6	7.08043	6.51097	7.09296	6.89479	SP(Sec/SPI)	0.988326	0.004515	0.003247	0.003913	CS pos: 31-32. VFA-QE. Pr: 0.9442	SP	0.02738	0.970109	0.00251	CS pos: 31-32. VFA-QE. Pr: 0.4913	DIA+Prosit only
Q87CM5	PD_1040	Organic hydroperoxide resistance protein	15	3	7.08059	6.67304	6.9305	6.89471	OTHER	0.048449	0.003069	0.039087	0.909396	0	OTHER	0.969988	0.026649	0.003363	0	DIA+Prosit only
Q87A29	PD_2004	50S ribosomal protein L1	24	5	7.08165	6.68608	6.85763	6.87512	OTHER	0.007372	0.002505	0.000763	0.989361	0	OTHER	0.999699	0.000103	0.000198	0	DIA+Prosit only
Q87E00	PD_0529	Glucanase	68	2	6.51807	7.12295	6.95886	6.86663	SP(Sec/SPI)	0.936911	0.004579	0.002514	0.055995	CS pos: 18-19. VYA-EA. Pr: 0.7395	SP	0.220389	0.777906	0.001705	CS pos: 18-19. VYA-EA. Pr: 0.7317	DIA+Prosit only
Q87BJ7	PD_1456	30S ribosomal protein S1	62	6	7.01489	6.5815	6.83962	6.812	OTHER	0.007126	0.00576	0.000713	0.9864	0	OTHER	0.999721	4.7e-05	0.000232	0	DIA+Prosit only
Q87E76	PD_0443	30S ribosomal protein S3	27	2	6.98267	6.59698	6.8242	6.80129	OTHER	0.00871	0.000642	0.002066	0.988582	0	OTHER	0.993686	0.000421	0.005893	0	DIA+Prosit only
Q87D31	PD_0855	VirK protein	16	2	6.30526	6.32193	7.73576	6.78765	SP(Sec/SPI)	0.992974	0.000482	0.005196	0.001348	CS pos: 22-23. AIA-LP. Pr: 0.8658	SP	0.000182	0.999816	2e-06	CS pos: 22-23. AIA-LP. Pr: 0.5073	Both
Q87AI0	PD_1845	Probable fructose-bisphosphate aldolase class 1	36	3	7.00624	6.57761	6.76487	6.7829	OTHER	0.007065	0.002691	0.001183	0.989061	0	OTHER	0.998762	0.000471	0.000767	0	DIA+Prosit only
Q87E61	PD_0458	30S ribosomal protein S13	14	2	6.98294	6.63662	6.71131	6.77696	OTHER	0.02942	0.002478	0.007271	0.960831	0	OTHER	0.810164	0.003241	0.186595	0	DIA+Prosit only
Q87D62	PD_0824	Surface protein	131	5	6.41339	6.92679	6.95999	6.76673	OTHER	0.008846	0.026134	0.00346	0.961559	0	OTHER	0.904843	0.020695	0.074462	0	DIA+Prosit only
Q87DE0	PD_0745	Alkyl hydroperoxide reductase C	21	4	6.97186	6.52711	6.75044	6.7498	OTHER	0.006586	0.000604	0.000633	0.992177	0	OTHER	0.998919	0.000765	0.000316	0	DIA+Prosit only
Q87E88	PD_0430	ATP synthase subunit alpha	56	7	6.93863	6.46795	6.71254	6.70637	OTHER	0.002394	0.001534	0.000215	0.995858	0	OTHER	0.99986	9.5e-05	4.5e-05	0	DIA+Prosit only
Q87A34	PD_1998	30S ribosomal protein S7	17	5	6.92241	6.47665	6.67652	6.69186	OTHER	0.005952	0.003767	0.001259	0.989022	0	OTHER	0.999943	5e-06	5.1e-05	0	DIA+Prosit only
Q87E60	PD_0460	30S ribosomal protein S4	23	5	6.87188	6.50968	6.65401	6.67853	OTHER	0.010318	0.00639	0.004922	0.978371	0	OTHER	0.968186	0.000237	0.031576	0	DIA+Prosit only
Q87D30	PD_0856	Peptidyl-dipeptidase	78	4	6.86728	6.51331	6.65384	6.67814	OTHER	0.153376	0.009571	0.039668	0.797385	0	OTHER	0.997091	0.001753	0.001156	0	DIA+Prosit only
Q87BR9	PD_1379	Autotransporter domain-containing protein	79	2	6.58448	6.79671	6.60762	6.66294	SP(Sec/SPI)	0.974979	0.00393	0.014592	0.006498	CS pos: 27-28. VYA-NG. Pr: 0.9023	SP	0.012739	0.985178	0.002083	CS pos: 27-28. VYA-NG. Pr: 0.9003	Both
P66713	PD_0461	DNA-directed RNA polymerase subunit alpha	37	5	6.90919	6.39208	6.67112	6.65746	OTHER	0.006178	0.003605	0.001103	0.989114	0	OTHER	0.992766	0.000133	0.007101	0	DIA+Prosit only
Q87ET0	PD_0218	Serine protease	101	6	6.37942	6.49983	6.97083	6.61669	OTHER	0.321294	0.198361	0.141464	0.338881	0	OTHER	0.998913	0.001082	5e-06	0	DIA+Prosit only
Q87DC6	PD_0759	Dihydrolipoyllysine-residue succinyltransferase component of 2-oxoglutarate dehydrogenase complex	42	3	6.81333	6.35714	6.63253	6.601	OTHER	0.006755	0.001092	0.000766	0.991388	0	OTHER	0.999992	6e-06	2e-06	0	DIA+Prosit only
Q87ER4	PD_0234	Aconitate hydratase (Aconitase)	101	3	6.68557	6.51193	6.5633	6.58693	OTHER	0.011125	0.002475	0.00486	0.98154	0	OTHER	0.999261	3e-06	0.000736	0	DIA+Prosit only
Q87CN7	PD_1028	YceI domain-containing protein	25	3	6.75028	6.43288	6.51595	6.56637	LIPO(Sec/SPII)	0.000696	7.7e-05	0.99905	0.000177	CS pos: 19-20. MTA-CS. Pr: 0.9995	SP	0.00199	0.997949	6.1e-05	CS pos: 20-21. TAC-SN. Pr: 0.3780	DIA+Prosit only
Q87E65	PD_0454	30S ribosomal protein S5	19	2	6.74465	6.26589	6.56116	6.5239	OTHER	0.013864	0.087983	0.001101	0.897052	0	OTHER	0.999903	8.2e-05	1.5e-05	0	DIA+Prosit only
Q87AW4	PD_1699	OmpA family protein	26	3	6.72202	6.29638	6.4772	6.49853	LIPO(Sec/SPII)	0.001505	0.000121	0.997816	0.000557	CS pos: 23-24. LSG-CA. Pr: 0.9985	SP	0.070061	0.877506	0.052433	CS pos: 27-28. ATG-GS. Pr: 0.4386	Both
Q87DC8	PD_0757	Peptidoglycan-associated outer membrane lipoprotein	16	4	6.83245	6.32243	6.23556	6.46348	LIPO(Sec/SPII)	0.005649	0.000263	0.993403	0.000684	CS pos: 18-19. VAG-CN. Pr: 0.9959	SP	0.00083	0.99839	0.000779	CS pos: 21-22. CNT-AR. Pr: 0.3932	Both
Q87A67	PD_1964	Outer membrane export factor	49	5	6.83191	5.92364	6.61551	6.45702	SP(Sec/SPI)	0.975005	0.003493	0.0112	0.010302	CS pos: 21-22. SQA-TN. Pr: 0.8488	SP	0.037004	0.929776	0.033221	CS pos: 21-22. SQA-TN. Pr: 0.7261	DIA+Prosit only
Q87C93	PD_1200	Ferric enterobactin receptor	86	4	6.6016	6.03936	6.65181	6.43092	SP(Sec/SPI)	0.965	0.00071	0.032965	0.001325	CS pos: 25-26. LQA-QS. Pr: 0.8832	SP	0.002552	0.997062	0.000386	CS pos: 25-26. LQA-QS. Pr: 0.8931	DIA+Prosit only
Q87E77	PD_0442	50S ribosomal protein L22	12	2	6.56587	6.09634	6.32627	6.32949	OTHER	0.011246	0.011045	0.003458	0.97425	0	mTP	0.475254	0.000138	0.524607	CS pos: 27-28. RGL-SA. Pr: 0.3645	DIA+Prosit only
Q87A35	PD_1997	Elongation factor G	78	7	6.45602	6.05434	6.45763	6.32266	OTHER	0.011636	0.004596	0.003333	0.980434	0	OTHER	0.950782	0.002537	0.04668	0	DIA+Prosit only
Q87EI9	PD_0318	TonB_dep_Rec domain-containing protein	111	5	6.44469	6.12339	6.38932	6.31914	SP(Sec/SPI)	0.861677	0.075332	0.008156	0.054835	CS pos: 33-34. AFA-QS. Pr: 0.8853	SP	0.070361	0.923837	0.005802	CS pos: 33-34. AFA-QS. Pr: 0.9078	DIA+Prosit only
Q87C67	PD_1229	Thioredoxin domain-containing protein	38	2	4.86575	6.22161	7.84134	6.30957	OTHER	0.151257	0.003706	0.077871	0.767166	0	SP	0.08803	0.898849	0.013121	CS pos: 17-18. ISS-AP. Pr: 0.7598	DIA+Prosit only
Q87E90	PD_0428	ATP synthase subunit beta	51	2	6.48425	5.95851	6.45584	6.29953	OTHER	0.006318	0.000327	0.000603	0.992752	0	OTHER	0.999266	0.000492	0.000242	0	DIA+Prosit only
Q87A33	PD_2000	DNA-directed RNA polymerase subunit beta	156	3	6.4988	6.13917	6.18108	6.27302	OTHER	0.007106	0.040992	0.001221	0.95068	0	OTHER	0.99328	0.000263	0.006456	0	DIA+Prosit only
Q87E79	PD_0440	50S ribosomal protein L2	30	3	6.45771	6.0904	6.17313	6.24041	OTHER	0.042414	0.060808	0.009645	0.887132	0	OTHER	0.981106	0.000201	0.018692	0	DIA+Prosit only
Q87ET5	PD_0213	Phosphoglucomutase	49	4	6.38474	5.89861	6.32462	6.20265	OTHER	0.010572	0.027398	0.00069	0.961339	0	OTHER	0.999599	0.000124	0.000276	0	DIA+Prosit only
Q87E92	PD_0426	Chorismate mutase (EC 5.4.99.5)	21	2	6.23057	5.71033	6.54948	6.16346	SP(Sec/SPI)	0.810397	0.024275	0.050776	0.114552	CS pos: 31-32. AHS-AP. Pr: 0.7524	SP	0.065984	0.916384	0.017632	CS pos: 31-32. AHS-AP. Pr: 0.8629	DIA+Prosit only
Q87EV0	PD_0198	Polyribonucleotide nucleotidyltransferase	76	5	6.34171	6.0305	6.0657	6.14597	OTHER	0.006329	0.001173	0.00057	0.991928	0	OTHER	0.998561	0.000384	0.001055	0	DIA+Prosit only
Q87CV6	PD_0950	Serine protease	96	2	5.22932	7.62531	5.49754	6.11739	OTHER	0.045683	0.017485	0.002502	0.934331	0	OTHER	0.981285	0.00177	0.016945	0	DIA+Prosit only
Q87EV4	PD_0194	Translation initiation factor IF-2	97	4	6.28385	5.79978	6.14996	6.07786	OTHER	0.003028	0.008384	0.000344	0.988244	0	OTHER	0.999549	4e-06	0.000447	0	DIA+Prosit only
Q87AJ0	PD_1835	Chaperone SurA (Peptidyl-prolyl cis-trans isomerase SurA)	51	2	5.97031	6.07407	6.10025	6.04821	LIPO(Sec/SPII)	0.464649	0.001954	0.526062	0.007335	CS pos: 16-17. AVS-CV. Pr: 0.5227	SP	0.018347	0.980949	0.000704	CS pos: 25-26. ASA-RQ. Pr: 0.7718	DIA+Prosit only
Q87DC7	PD_0758	Dihydrolipoyl dehydrogenase	51	2	5.91275	6.1077	5.99698	6.00581	OTHER	0.065784	0.066751	0.010737	0.856728	0	OTHER	0.999786	0.000154	6e-05	0	DIA+Prosit only
Q87EV5	PD_0193	Transcription termination/antitermination protein NusA	56	2	5.7733	6.7011	5.50741	5.99394	OTHER	0.005504	0.001833	0.000808	0.991854	0	OTHER	0.999928	5.1e-05	2.2e-05	0	DIA+Prosit only
Q87ER2	PD_0236	Aconitate hydratase B (EC 4.2.1.3) (EC 4.2.1.99) (2-methylisocitrate dehydratase)	94	3	6.24327	5.9189	5.81884	5.99367	OTHER	0.024246	0.023381	0.003801	0.948572	0	OTHER	0.99328	0.001943	0.004778	0	DIA+Prosit only
Q87B03	PD_1657	Toluene tolerance protein	24	2	6.28458	5.76158	5.9144	5.98685	SP(Sec/SPI)	0.922613	0.026078	0.029502	0.021808	CS pos: 26-27. AQA-SS. Pr: 0.5418	SP	0.012869	0.982063	0.005068	CS pos: 17-18. STA-FP. Pr: 0.3310	DIA+Prosit only
Q87A32	PD_2001	DNA-directed RNA polymerase subunit beta	155	5	6.33232	5.7123	5.84298	5.96253	OTHER	0.018085	0.003693	0.001868	0.976355	0	OTHER	0.994398	0.004408	0.001194	0	DIA+Prosit only
Q87E72	PD_0447	50S ribosomal protein L14	13	2	6.32944	5.69182	5.8533	5.95819	OTHER	0.008738	0.00531	0.002142	0.98381	0	OTHER	0.960319	0.000936	0.038745	0	DIA+Prosit only
P66547	PD_1960	30S ribosomal protein S2	29	2	6.03524	5.642	6.14266	5.93997	OTHER	0.003094	0.006054	0.001557	0.989295	0	OTHER	0.905249	0.000248	0.094503	0	DIA+Prosit only
Q87C10	PD_1286	Periplasmic serine endoprotease DegP-like	54	4	6.05341	5.62632	5.97226	5.884	LIPO(Sec/SPII)	0.0019	0.000168	0.997658	0.000274	CS pos: 21-22. LAA-CG. Pr: 0.9980	SP	0.028126	0.942591	0.029283	CS pos: 24-25. CGA-QH. Pr: 0.4824	DIA+Prosit only
Q87B31	PD_1629	Protein HflC	32	2	6.09631	5.46775	5.86684	5.8103	OTHER	0.103181	0.000365	0.056558	0.839896	0	SP	0.241025	0.757733	0.001242	CS pos: 20-21. FSS-IF. Pr: 0.2731	DIA+Prosit only
Q87AY9	PD_1672	Bacterioferritin	18	2	6.14897	5.28119	5.91952	5.78322	OTHER	0.002086	0.001006	0.000236	0.996672	0	OTHER	0.999903	2e-05	7.7e-05	0	DIA+Prosit only
Q87DD3	PD_0752	50S ribosomal protein L13	16	2	6.223	5.17659	5.92004	5.77321	OTHER	0.005485	0.001047	0.000582	0.992886	0	OTHER	0.999597	3.8e-05	0.000364	0	DIA+Prosit only
Q87DC5	PD_0760	Oxoglutarate dehydrogenase	105	3	5.9389	5.45106	5.89687	5.76228	OTHER	0.017817	0.003332	0.001304	0.977546	0	OTHER	0.999197	5.3e-05	0.00075	0	DIA+Prosit only
Q87E52	PD_0471	Trigger factor (TF)(PPIase)	48	2	6.19718	5.42439	5.38988	5.67048	OTHER	0.003022	0.004259	0.000945	0.991774	0	OTHER	0.997475	0.000292	0.002232	0	DIA+Prosit only
Q87E70	PD_0449	50S ribosomal protein L5	20	3	5.97426	5.52091	5.45503	5.65007	OTHER	0.016408	0.014598	0.002224	0.966769	0	OTHER	0.982715	0.000209	0.017076	0	DIA+Prosit only
Q87DC2	PD_0763	Fumarate hydratase class II	50	2	5.15808	5.89547	5.86597	5.63984	OTHER	0.004765	0.029051	0.000788	0.965396	0	OTHER	0.999967	1.8e-05	1.6e-05	0	DIA+Prosit only
Q87A85	PD_1943	50S ribosomal protein L9	16	2	5.96185	5.58873	5.36213	5.63757	OTHER	0.037508	0.013498	0.006079	0.942915	0	OTHER	0.931358	0.044408	0.024234	0	DIA+Prosit only
Q87EU3	PD_0205	ATP-dependent RNA helicase DeaD (Cold-shock DEAD box protein A)	68	2	5.44744	5.26304	5.82869	5.51306	OTHER	0.12593	0.005401	0.009224	0.859445	0	OTHER	0.93861	0.025726	0.035664	0	DIA+Prosit only
Q87D17	PD_0870	Superoxide dismutase	26	2	5.58722	5.39049	5.55938	5.51236	OTHER	0.319298	0.037188	0.02485	0.618664	0	OTHER	0.989685	0.004913	0.005402	0	DIA+Prosit only
Q87AT4	PD_1736	Uncharacterized protein	18	2	5.45711	5.08247	5.72694	5.42217	LIPO(Sec/SPII)	0.001122	0.000133	0.997325	0.001421	CS pos: 23-24. LSG-CT. Pr: 0.9976	SP	0.142885	0.844416	0.012699	CS pos: 24-25. SGC-TL. Pr: 0.2402	DIA+Prosit only
Q87CV3	PD_0955	Serine protease	33	2	4.42832	5.33789	6.24125	5.33582	SP(Sec/SPI)	0.878217	0.001838	0.019846	0.100099	CS pos: 29-30. VQA-TP. Pr: 0.8476	SP	0.007512	0.992376	0.000112	CS pos: 29-30. VQA-TP. Pr: 0.9136	DIA+Prosit only
Q87CN9	PD_1026	Glutamine synthetase (EC 6.3.1.2)	52	2	5.471	4.94075	5.44245	5.28473	OTHER	0.001628	0.00035	0.000153	0.997869	0	OTHER	0.999813	0.000162	2.5e-05	0	DIA+Prosit only
Q87D45	PD_0841	Glycine--tRNA ligase beta subunit	80	2	5.24472	5.07283	5.06575	5.12777	OTHER	0.004603	0.003437	0.000353	0.991606	0	OTHER	0.999483	0.000302	0.000215	0	DIA+Prosit only
Q87C60	PD_1235	Membrane-bound lytic transglycosylase	42	2	5.45817	4.37603	5.28314	5.03911	LIPO(Sec/SPII)	0.000992	7e-05	0.99869	0.000248	CS pos: 20-21. LVA-CA. Pr: 0.9990	SP	0.020094	0.622021	0.357884	CS pos: 21-22. VAC-AS. Pr: 0.3604	DIA+Prosit only
Q87E63	PD_0456	50S ribosomal protein L15	15	2	5.43216	4.78812	4.63055	4.95027	OTHER	0.03408	0.289631	0.00973	0.66656	0	OTHER	0.926141	0.00015	0.073709	0	DIA+Prosit only
Q879Y4	PD_2055	Transcription termination factor Rho	48	2	5.86426	4.18325	4.57894	4.87548	OTHER	0.001575	0.000309	0.00018	0.997937	0	OTHER	0.999947	2.5e-05	2.8e-05	0	DIA+Prosit only
Q87BY8	PD_1308	5-methyltetrahydropteroyltriglutamate--homocysteine methyltransferase	86	2	4.89017	3.14046	4.74335	4.25799	OTHER	0.004436	0.002397	0.001033	0.992134	0	OTHER	0.994283	0.001081	0.004636	0	DIA+Prosit only
Q87A58	PD_1973	Isocitrate/isopropylmalate dehydrogenase	36	2	3.47079	3.21975	3.59765	3.4294	OTHER	0.0052	0.003372	0.000549	0.990879	0	OTHER	0.999822	9.8e-05	8e-05	0	DIA+Prosit only

## Sheet: S6
Table S6: Venn Diagram Analysis of V. vinifera proteome
Detected	Accession Number	Protein Name
DIA only	VIT_01s0010g01950	Peroxidase superfamily protein
DIA only	VIT_01s0010g01960	Peroxidase superfamily protein
DIA only	VIT_01s0010g02000	Peroxidase superfamily protein
DIA only	VIT_01s0010g02010	Peroxidase superfamily protein
DIA only	VIT_16s0050g02220	Glyco_hydro_18 domain-containing protein
DIA only	VIT_16s0098g01160	Uncharacterized protein
DIA+Prosit only	VIT_08s0007g02490	2-cysteine peroxiredoxin B
DIA+Prosit only	VIT_01s0010g01130	6-phosphogluconate dehydrogenase family protein
DIA+Prosit only	VIT_00s0264g00030	aconitase 1
DIA+Prosit only	VIT_06s0004g04570	actin 1
DIA+Prosit only	VIT_04s0044g01110	alcohol dehydrogenase 1
DIA+Prosit only	VIT_18s0001g15410	alcohol dehydrogenase 1
DIA+Prosit only	VIT_01s0150g00190	Aldolase-type TIM barrel family protein
DIA+Prosit only	VIT_11s0016g02300	Alkaline-phosphatase-like family protein
DIA+Prosit only	VIT_03s0063g00450	alpha-amylase-like
DIA+Prosit only	VIT_13s0064g00370	alpha-N-acetylglucosaminidase family / NAGLU family
DIA+Prosit only	VIT_01s0011g03450	alpha-xylosidase 1
DIA+Prosit only	VIT_13s0067g02940	Amidohydrolase family
DIA+Prosit only	VIT_04s0008g01430	aminopeptidase M1
DIA+Prosit only	VIT_11s0016g03720	aspartate aminotransferase 3
DIA+Prosit only	VIT_04s0008g06040	aspartate aminotransferase 5
DIA+Prosit only	VIT_05s0077g00950	ATP citrate lyase subunit B 2
DIA+Prosit only	VIT_09s0002g00130	autoinhibited H(+)-ATPase isoform 10
DIA+Prosit only	VIT_09s0002g02120	beta galactosidase 1
DIA+Prosit only	VIT_11s0016g02200	beta galactosidase 1
DIA+Prosit only	VIT_08s0007g06020	beta-1,3-glucanase 3
DIA+Prosit only	VIT_08s0032g00890	beta-D-xylosidase 4
DIA+Prosit only	VIT_09s0002g02290	beta-galactosidase 17
DIA+Prosit only	VIT_13s0019g00040	beta-hexosaminidase 1
DIA+Prosit only	VIT_16s0039g02850	Bifunctional inhibitor/lipid-transfer protein/seed storage 2S albumin superfamily protein
DIA+Prosit only	VIT_12s0055g01140	Bifunctional inhibitor/lipid-transfer protein/seed storage 2S albumin superfamily protein
DIA+Prosit only	VIT_00s0301g00100	bifunctional nuclease i
DIA+Prosit only	VIT_00s0227g00070	BNR/Asp-box repeat family protein
DIA+Prosit only	VIT_00s0207g00130	CAP (Cysteine-rich secretory proteins, Antigen 5, and Pathogenesis-related 1 protein) superfamily protein
DIA+Prosit only	VIT_18s0122g01320	catalase 2
DIA+Prosit only	VIT_00s0698g00010	catalase 2
DIA+Prosit only	VIT_01s0026g01300	catalytics
DIA+Prosit only	VIT_09s0002g01040	cation calcium exchanger 4
DIA+Prosit only	VIT_19s0014g02870	Cellulase (glycosyl hydrolase family 5) protein
DIA+Prosit only	VIT_01s0137g00430	Cellulase (glycosyl hydrolase family 5) protein
DIA+Prosit only	VIT_19s0014g02860	Cellulase (glycosyl hydrolase family 5) protein
DIA+Prosit only	VIT_06s0009g02550	chaperonin 10
DIA+Prosit only	VIT_16s0050g02210	chitinase A
DIA+Prosit only	VIT_08s0056g01570	Cobalamin-independent synthase family protein
DIA+Prosit only	VIT_11s0016g05540	copper ion binding;electron carriers
DIA+Prosit only	VIT_14s0030g00830	copper/zinc superoxide dismutase 1
DIA+Prosit only	VIT_14s0030g00950	copper/zinc superoxide dismutase 1
DIA+Prosit only	VIT_06s0061g00750	copper/zinc superoxide dismutase 2
DIA+Prosit only	VIT_03s0038g02550	Cupredoxin superfamily protein
DIA+Prosit only	VIT_02s0154g00080	Cupredoxin superfamily protein
DIA+Prosit only	VIT_18s0001g11180	Cupredoxin superfamily protein
DIA+Prosit only	VIT_07s0031g01040	Cupredoxin superfamily protein
DIA+Prosit only	VIT_01s0026g02070	Cyclophilin-like peptidyl-prolyl cis-trans isomerase family protein
DIA+Prosit only	VIT_11s0016g01070	Cysteine proteinases superfamily protein
DIA+Prosit only	VIT_02s0087g01010	cysteine-rich RLK (RECEPTOR-like protein kinase) 25
DIA+Prosit only	VIT_11s0037g00180	Cytosol aminopeptidase family protein
DIA+Prosit only	VIT_19s0014g01370	D-mannose binding lectin protein with Apple-like carbohydrate-binding domain
DIA+Prosit only	VIT_09s0002g04020	delta tonoplast integral protein
DIA+Prosit only	VIT_18s0001g09870	Domain of Uncharacterized protein function (DUF303)
DIA+Prosit only	VIT_18s0001g02050	DPP6 N-terminal domain-like protein
DIA+Prosit only	VIT_14s0108g01320	early nodulin-like protein 17
DIA+Prosit only	VIT_01s0011g03670	endonuclease 2
DIA+Prosit only	VIT_16s0022g01770	Enolase
DIA+Prosit only	VIT_08s0007g03960	Enolase
DIA+Prosit only	VIT_15s0021g02670	expansin B2
DIA+Prosit only	VIT_03s0038g03430	expansin-like A2
DIA+Prosit only	VIT_02s0012g00830	expansin-like B1
DIA+Prosit only	VIT_10s0003g05390	FAD-binding Berberine family protein
DIA+Prosit only	VIT_03s0017g01490	FAD-binding Berberine family protein
DIA+Prosit only	VIT_10s0003g05470	FAD-binding Berberine family protein
DIA+Prosit only	VIT_12s0057g01020	FASCICLIN-like arabinogalactan 2
DIA+Prosit only	VIT_12s0028g02990	FASCICLIN-like arabinogalactan protein 13 precursor
DIA+Prosit only	VIT_17s0000g05870	Galactose mutarotase-like superfamily protein
DIA+Prosit only	VIT_19s0014g00980	gamma-glutamyl hydrolase 2
DIA+Prosit only	VIT_07s0005g02040	GDSL-like Lipase/Acylhydrolase superfamily protein
DIA+Prosit only	VIT_19s0090g00660	GDSL-like Lipase/Acylhydrolase superfamily protein
DIA+Prosit only	VIT_07s0191g00090	general regulatory factor 2
DIA+Prosit only	VIT_14s0006g03230	general regulatory factor 7
DIA+Prosit only	VIT_17s0000g06880	glucuronidase 2
DIA+Prosit only	VIT_01s0011g06610	glutamate decarboxylase 4
DIA+Prosit only	VIT_08s0040g03100	Glutathione S-transferase family protein
DIA+Prosit only	VIT_07s0005g00010	glutathione S-transferase phi 8
DIA+Prosit only	VIT_07s0005g00030	glutathione S-transferase phi 8
DIA+Prosit only	VIT_12s0028g00930	glutathione S-transferase PHI 9
DIA+Prosit only	VIT_14s0068g00680	glyceraldehyde 3-phosphate dehydrogenase A subunit 2
DIA+Prosit only	VIT_18s0122g00960	glyceraldehyde-3-phosphate dehydrogenase B subunit
DIA+Prosit only	VIT_01s0010g02460	glyceraldehyde-3-phosphate dehydrogenase C subunit 1
DIA+Prosit only	VIT_03s0038g02360	glycosyl hydrolase family 35 protein
DIA+Prosit only	VIT_07s0031g02590	Glycosyl hydrolase family 35 protein
DIA+Prosit only	VIT_04s0023g03650	Glycosyl hydrolase family 38 protein
DIA+Prosit only	VIT_14s0083g00340	glycosyl hydrolase family 81 protein
DIA+Prosit only	VIT_14s0036g01040	Glycosyl hydrolase family protein
DIA+Prosit only	VIT_06s0009g00810	Glycosyl hydrolase family protein
DIA+Prosit only	VIT_11s0149g00280	Glycosyl hydrolase family protein with chitinase insertion domain
DIA+Prosit only	VIT_11s0149g00330	Glycosyl hydrolase family protein with chitinase insertion domain
DIA+Prosit only	VIT_06s0080g00420	Glycosyl hydrolase superfamily protein
DIA+Prosit only	VIT_08s0058g01460	Glycosyl hydrolase superfamily protein
DIA+Prosit only	VIT_09s0002g02320	Glycosyl hydrolases family 32 protein
DIA+Prosit only	VIT_16s0022g00670	Glycosyl hydrolases family 32 protein
DIA+Prosit only	VIT_10s0116g01660	glyoxalase I homolog
DIA+Prosit only	VIT_07s0104g00600	GTP binding Elongation factor Tu family protein
DIA+Prosit only	VIT_06s0004g03220	GTP binding Elongation factor Tu family protein
DIA+Prosit only	VIT_11s0016g02910	HAD superfamily, subfamily IIIB acid phosphatase
DIA+Prosit only	VIT_06s0004g04470	Heat shock protein 70 (Hsp 70) family protein
DIA+Prosit only	VIT_00s2837g00010	Histone superfamily protein
DIA+Prosit only	VIT_05s0094g00350	homolog of carrot EP3-3 chitinase
DIA+Prosit only	VIT_17s0119g00150	Kunitz family trypsin and protease inhibitor protein
DIA+Prosit only	VIT_17s0119g00280	Kunitz family trypsin and protease inhibitor protein
DIA+Prosit only	VIT_13s0067g01970	laccase 12
DIA+Prosit only	VIT_07s0005g03350	Lactate/malate dehydrogenase family protein
DIA+Prosit only	VIT_18s0089g00010	Leucine-rich repeat (LRR) family protein
DIA+Prosit only	VIT_03s0063g00020	Leucine-rich repeat (LRR) family protein
DIA+Prosit only	VIT_05s0020g03910	Leucine-rich repeat (LRR) family protein
DIA+Prosit only	VIT_10s0092g00590	Leucine-rich repeat transmembrane protein kinase
DIA+Prosit only	VIT_00s0304g00070	Lipase/lipooxygenase, PLAT/LH2 family protein
DIA+Prosit only	VIT_18s0001g03080	lysm domain GPI-anchored protein 1 precursor
DIA+Prosit only	VIT_03s0038g03210	lysm domain GPI-anchored protein 2 precursor
DIA+Prosit only	VIT_03s0038g03220	lysm domain GPI-anchored protein 2 precursor
DIA+Prosit only	VIT_13s0067g02990	manganese superoxide dismutase 1
DIA+Prosit only	VIT_13s0067g02640	Melibiase family protein
DIA+Prosit only	VIT_05s0020g00380	mitochondrial lipoamide dehydrogenase 1
DIA+Prosit only	VIT_08s0007g03610	monodehydroascorbate reductase 1
DIA+Prosit only	VIT_11s0016g03210	NADP-malic enzyme 3
DIA+Prosit only	VIT_04s0044g01750	NADPH-dependent thioredoxin reductase A
DIA+Prosit only	VIT_13s0084g00850	NADPH:quinone oxidoreductase
DIA+Prosit only	VIT_13s0084g00880	NADPH:quinone oxidoreductase
DIA+Prosit only	VIT_06s0080g00560	nitrilase-like protein 1
DIA+Prosit only	VIT_18s0001g12690	NmrA-like negative transcriptional regulator family protein
DIA+Prosit only	VIT_03s0038g04670	NmrA-like negative transcriptional regulator family protein
DIA+Prosit only	VIT_15s0021g01330	Nucleoside diphosphate kinase family protein
DIA+Prosit only	VIT_09s0018g01600	nudix hydrolase homolog 3
DIA+Prosit only	VIT_14s0030g01560	O-acetylserine (thiol) lyase (OAS-TL) isoform A1
DIA+Prosit only	VIT_09s0070g00310	O-Glycosyl hydrolases family 17 protein
DIA+Prosit only	VIT_19s0090g01070	O-Glycosyl hydrolases family 17 protein
DIA+Prosit only	VIT_02s0025g04340	osmotin 34
DIA+Prosit only	VIT_04s0023g02450	Papain family cysteine protease
DIA+Prosit only	VIT_18s0001g14480	Pathogenesis-related thaumatin superfamily protein
DIA+Prosit only	VIT_18s0001g02510	PDI-like 1-1
DIA+Prosit only	VIT_07s0005g02590	Pectin lyase-like superfamily protein
DIA+Prosit only	VIT_01s0011g01300	Pectin lyase-like superfamily protein
DIA+Prosit only	VIT_07s0005g00890	Pectin lyase-like superfamily protein
DIA+Prosit only	VIT_07s0005g02440	Pectinacetylesterase family protein
DIA+Prosit only	VIT_02s0025g03280	Peptidase M1 family protein
DIA+Prosit only	VIT_02s0025g03270	Peptidase M1 family protein
DIA+Prosit only	VIT_12s0028g01830	Peroxidase superfamily protein
DIA+Prosit only	VIT_12s0055g01000	Peroxidase superfamily protein
DIA+Prosit only	VIT_03s0063g01040	Peroxidase superfamily protein
DIA+Prosit only	VIT_11s0016g05280	Peroxidase superfamily protein
DIA+Prosit only	VIT_01s0011g05370	Phosphoglucomutase/phosphomannomutase family protein
DIA+Prosit only	VIT_19s0085g00370	phosphoglycerate kinase
DIA+Prosit only	VIT_08s0056g00200	Phosphoglycerate mutase, 2,3-bisphosphoglycerate-independent
DIA+Prosit only	VIT_09s0002g06760	phospholipase D alpha 2
DIA+Prosit only	VIT_15s0046g01590	PIN domain-like family protein
DIA+Prosit only	VIT_03s0091g00130	Plant basic secretory protein (BSP) family protein
DIA+Prosit only	VIT_07s0005g00720	Plant invertase/pectin methylesterase inhibitor superfamily
DIA+Prosit only	VIT_07s0005g00730	Plant invertase/pectin methylesterase inhibitor superfamily
DIA+Prosit only	VIT_12s0034g01160	plantacyanin
DIA+Prosit only	VIT_13s0019g04280	plasma membrane intrinsic protein 2
DIA+Prosit only	VIT_17s0000g07450	PLC-like phosphodiesterases superfamily protein
DIA+Prosit only	VIT_18s0001g00510	Prolyl oligopeptidase family protein
DIA+Prosit only	VIT_05s0029g00200	purple acid phosphatase 15
DIA+Prosit only	VIT_05s0051g00640	purple acid phosphatase 23
DIA+Prosit only	VIT_04s0008g06520	purple acid phosphatase 26
DIA+Prosit only	VIT_17s0000g01400	purple acid phosphatase 27
DIA+Prosit only	VIT_01s0011g00470	Purple acid phosphatases superfamily protein
DIA+Prosit only	VIT_01s0011g00650	Purple acid phosphatases superfamily protein
DIA+Prosit only	VIT_06s0004g01650	Putative glycosyl hydrolase of Uncharacterized protein function (DUF1680)
DIA+Prosit only	VIT_03s0088g01040	Pyridoxal phosphate (PLP)-dependent transferases superfamily protein
DIA+Prosit only	VIT_08s0217g00100	pyruvate decarboxylase-2
DIA+Prosit only	VIT_19s0014g04660	Quinone reductase family protein
DIA+Prosit only	VIT_03s0063g02420	RAB GTPase homolog G3F
DIA+Prosit only	VIT_00s0353g00060	receptor kinase 3
DIA+Prosit only	VIT_12s0059g02580	Receptor-like protein kinase-related family protein
DIA+Prosit only	VIT_07s0141g00840	receptor-like protein kinase-related family protein
DIA+Prosit only	VIT_17s0000g05030	reversibly glycosylated polypeptide 3
DIA+Prosit only	VIT_18s0001g07850	Rhamnogalacturonate lyase family protein
DIA+Prosit only	VIT_01s0026g02520	ribonuclease 1
DIA+Prosit only	VIT_04s0023g00590	Ribonuclease E inhibitor RraA/Dimethylmenaquinone methyltransferase
DIA+Prosit only	VIT_17s0000g03690	Ribulose bisphosphate carboxylase (small chain) family protein
DIA+Prosit only	VIT_16s0013g00330	ribulose-bisphosphate carboxylases
DIA+Prosit only	VIT_06s0004g04060	RmlC-like cupins superfamily protein
DIA+Prosit only	VIT_17s0000g05360	RmlC-like cupins superfamily protein
DIA+Prosit only	VIT_14s0128g00680	RmlC-like cupins superfamily protein
DIA+Prosit only	VIT_01s0137g00630	RNA helicase family protein
DIA+Prosit only	VIT_05s0029g00330	S-adenosyl-L-homocysteine hydrolase
DIA+Prosit only	VIT_04s0023g03020	Serine carboxypeptidase S28 family protein
DIA+Prosit only	VIT_06s0061g00970	Serine carboxypeptidase S28 family protein
DIA+Prosit only	VIT_00s0558g00030	Serine carboxypeptidase S28 family protein
DIA+Prosit only	VIT_06s0061g01010	Serine carboxypeptidase S28 family protein
DIA+Prosit only	VIT_18s0001g15550	serine carboxypeptidase-like 42
DIA+Prosit only	VIT_14s0108g00110	serine carboxypeptidase-like 46
DIA+Prosit only	VIT_18s0001g11270	Serine protease inhibitor (SERPIN) family protein
DIA+Prosit only	VIT_03s0038g03570	SKU5 similar 5
DIA+Prosit only	VIT_04s0044g01970	Subtilase family protein
DIA+Prosit only	VIT_07s0031g00500	Subtilisin-like serine endopeptidase family protein
DIA+Prosit only	VIT_07s0005g00750	sucrose synthase 3
DIA+Prosit only	VIT_11s0016g00470	sucrose synthase 4
DIA+Prosit only	VIT_01s0127g00390	Tetratricopeptide repeat (TPR)-like superfamily protein
DIA+Prosit only	VIT_06s0004g06900	Thiamine pyrophosphate dependent pyruvate decarboxylase family protein
DIA+Prosit only	VIT_16s0022g01440	Transketolase
DIA+Prosit only	VIT_13s0019g01090	triosephosphate isomerase
DIA+Prosit only	VIT_06s0004g04800	triosephosphate isomerase
DIA+Prosit only	VIT_00s0373g00010	tubulin alpha-4 chain
DIA+Prosit only	VIT_18s0001g13270	xylem bark cysteine peptidase 3
DIA+Prosit only	VIT_03s0038g04000	xylem cysteine peptidase 1
DIA+Prosit only	VIT_11s0052g01260	xyloglucan endotransglucosylase/hydrolase 24
DIA+Prosit only	VIT_11s0052g01280	xyloglucan endotransglycosylase 6
DIA+Prosit only	VIT_16s0013g00070	AAI domain-containing protein
DIA+Prosit only	VIT_10s0003g05430	BBE domain-containing protein
DIA+Prosit only	VIT_05s0094g00340	Class IV chitinase
DIA+Prosit only	VIT_00s0187g00110	Cystatin domain-containing protein
DIA+Prosit only	VIT_17s0000g04880	Dirigent protein
DIA+Prosit only	VIT_18s0001g05160	Fn3_like domain-containing protein
DIA+Prosit only	VIT_06s0004g03840	Glyco_hydro_18 domain-containing protein
DIA+Prosit only	VIT_07s0141g00870	Gnk2-homologous domain-containing protein
DIA+Prosit only	VIT_08s0007g02440	Peptidase A1 domain-containing protein
DIA+Prosit only	VIT_15s0021g00540	PMEI domain-containing protein
DIA+Prosit only	VIT_03s0088g00690	SCP domain-containing protein
DIA+Prosit only	VIT_18s0001g13240	Thioredoxin domain-containing protein
DIA+Prosit only	VIT_14s0030g01890	Uncharacterized protein
DIA+Prosit only	VIT_07s0031g01130	Uncharacterized protein
DIA+Prosit only	VIT_00s0194g00030	Uncharacterized protein
DIA+Prosit only	VIT_02s0025g04310	Uncharacterized protein
DIA+Prosit only	VIT_15s0048g01750	Uncharacterized protein
DIA+Prosit only	VIT_11s0016g04190	Uncharacterized protein
DIA+Prosit only	VIT_18s0001g01080	Uncharacterized protein
DIA+Prosit only	VIT_08s0007g06010	Uncharacterized protein
Both	VIT_03s0091g00240	1,2-alpha-L-fucosidases
Both	VIT_08s0007g03830	Aldolase superfamily protein
Both	VIT_03s0063g00400	alpha-amylase-like
Both	VIT_10s0071g01100	alpha-galactosidase 1
Both	VIT_10s0071g01120	alpha-galactosidase 2
Both	VIT_10s0071g01130	alpha-galactosidase 2
Both	VIT_08s0040g00320	alpha-L-arabinofuranosidase 1
Both	VIT_16s0022g02170	alpha-L-fucosidase 1
Both	VIT_00s0220g00120	BAK1-interacting receptor-like kinase 1
Both	VIT_04s0008g00120	basic chitinase
Both	VIT_06s0061g00100	beta-1,3-glucanase 3
Both	VIT_06s0061g00120	beta-1,3-glucanase 3
Both	VIT_08s0007g06040	beta-1,3-glucanase 3
Both	VIT_08s0007g06060	beta-1,3-glucanase 3
Both	VIT_12s0121g00230	beta-D-xylosidase 4
Both	VIT_04s0008g01140	beta-fructofuranosidase 5
Both	VIT_03s0038g00150	beta-galactosidase 3
Both	VIT_06s0004g03020	beta-galactosidase 8
Both	VIT_13s0320g00040	beta-hexosaminidase 2
Both	VIT_13s0019g02690	Bifunctional inhibitor/lipid-transfer protein/seed storage 2S albumin superfamily protein
Both	VIT_11s0016g05530	blue-copper-binding protein
Both	VIT_03s0088g00700	CAP (Cysteine-rich secretory proteins, Antigen 5, and Pathogenesis-related 1 protein) superfamily protein
Both	VIT_00s0357g00060	Cellulase (glycosyl hydrolase family 5) protein
Both	VIT_00s0357g00080	Cellulase (glycosyl hydrolase family 5) protein
Both	VIT_19s0014g02880	Cellulase (glycosyl hydrolase family 5) protein
Both	VIT_15s0046g01570	chitinase A
Both	VIT_16s0050g02230	chitinase A
Both	VIT_07s0005g02560	Chitinase family protein
Both	VIT_06s0009g01080	Cobalamin-independent synthase family protein
Both	VIT_16s0022g00680	Cupredoxin superfamily protein
Both	VIT_05s0020g03130	Cupredoxin superfamily protein
Both	VIT_00s0187g00040	Cystatin/monellin superfamily protein
Both	VIT_01s0127g00560	DC1 domain-containing protein
Both	VIT_00s0510g00050	Eukaryotic aspartyl protease family protein
Both	VIT_04s0008g07080	Eukaryotic aspartyl protease family protein
Both	VIT_04s0008g07110	Eukaryotic aspartyl protease family protein
Both	VIT_12s0028g00610	Eukaryotic aspartyl protease family protein
Both	VIT_07s0005g03140	Eukaryotic aspartyl protease family protein
Both	VIT_13s0084g00820	Eukaryotic aspartyl protease family protein
Both	VIT_10s0003g05420	FAD-binding Berberine family protein
Both	VIT_10s0003g05450	FAD-binding Berberine family protein
Both	VIT_17s0000g00010	Uncharacterized protein
Both	VIT_07s0104g00620	GDSL-like Lipase/Acylhydrolase superfamily protein
Both	VIT_14s0128g00080	GDSL-like Lipase/Acylhydrolase superfamily protein
Both	VIT_14s0066g00250	GDSL-like Lipase/Acylhydrolase superfamily protein
Both	VIT_07s0005g02380	germin-like protein 10
Both	VIT_14s0060g00120	germin-like protein 5
Both	VIT_11s0118g00420	glucuronidase 3
Both	VIT_17s0000g10430	glyceraldehyde-3-phosphate dehydrogenase C2
Both	VIT_18s0001g08370	GH10 domain-containing protein
Both	VIT_14s0068g01120	Glycosyl hydrolase family 38 protein
Both	VIT_17s0000g00290	Glycosyl hydrolase family 38 protein
Both	VIT_17s0000g03230	Glycosyl hydrolase family 38 protein
Both	VIT_14s0068g01110	Glycosyl hydrolase family 38 protein
Both	VIT_03s0091g00750	Glycosyl hydrolase family protein
Both	VIT_00s0415g00080	Glycosyl hydrolase family protein
Both	VIT_11s0206g00030	Glycosyl hydrolase family protein with chitinase insertion domain
Both	VIT_11s0149g00380	Glycosyl hydrolase family protein with chitinase insertion domain
Both	VIT_08s0058g01480	Glycosyl hydrolase superfamily protein
Both	VIT_04s0008g01150	Glycosyl hydrolases family 32 protein
Both	VIT_18s0001g09990	Granulin repeat cysteine protease family protein
Both	VIT_03s0180g00010	Granulin repeat cysteine protease family protein
Both	VIT_07s0031g00050	Granulin repeat cysteine protease family protein
Both	VIT_05s0094g00220	homolog of carrot EP3-3 chitinase
Both	VIT_05s0094g00360	homolog of carrot EP3-3 chitinase
Both	VIT_17s0119g00120	Kunitz family trypsin and protease inhibitor protein
Both	VIT_10s0003g01000	Lactate/malate dehydrogenase family protein
Both	VIT_06s0004g08210	Leucine-rich repeat protein kinase family protein
Both	VIT_11s0016g04570	Leucine-rich repeat protein kinase family protein
Both	VIT_03s0063g02490	O-Glycosyl hydrolases family 17 protein
Both	VIT_18s0001g12390	O-Glycosyl hydrolases family 17 protein
Both	VIT_08s0007g07560	O-Glycosyl hydrolases family 17 protein
Both	VIT_02s0025g04250	osmotin 34
Both	VIT_02s0025g04330	osmotin 34
Both	VIT_02s0025g04260	osmotin 34
Both	VIT_02s0025g04270	osmotin 34
Both	VIT_02s0025g04280	osmotin 34
Both	VIT_14s0081g00030	pathogenesis-related 4
Both	VIT_03s0088g00810	pathogenesis-related gene 1
Both	VIT_02s0025g00260	Pectin lyase-like superfamily protein
Both	VIT_15s0046g02000	Pectin lyase-like superfamily protein
Both	VIT_16s0050g01110	Pectin lyase-like superfamily protein
Both	VIT_06s0004g01180	Peroxidase superfamily protein
Both	VIT_07s0191g00050	Peroxidase superfamily protein
Both	VIT_16s0098g00820	Peroxidase superfamily protein
Both	VIT_00s0567g00020	Peroxidase superfamily protein
Both	VIT_06s0004g01240	Peroxidase superfamily protein
Both	VIT_08s0040g02200	Peroxidase superfamily protein
Both	VIT_12s0055g01020	Peroxidase superfamily protein
Both	VIT_07s0130g00220	Peroxidase superfamily protein
Both	VIT_12s0059g02420	Peroxidase superfamily protein
Both	VIT_18s0001g06850	Peroxidase superfamily protein
Both	VIT_18s0072g00160	Peroxidase superfamily protein
Both	VIT_06s0004g07740	Peroxidase superfamily protein
Both	VIT_08s0058g00970	Peroxidase superfamily protein
Both	VIT_18s0001g06890	Peroxidase superfamily protein
Both	VIT_06s0004g07770	Peroxidase superfamily protein
Both	VIT_08s0058g00980	Peroxidase superfamily protein
Both	VIT_03s0091g00160	Plant basic secretory protein (BSP) family protein
Both	VIT_07s0031g00490	PLC-like phosphodiesterases superfamily protein
Both	VIT_07s0031g00330	PLC-like phosphodiesterases superfamily protein
Both	VIT_10s0071g00940	Prolyl oligopeptidase family protein
Both	VIT_06s0004g01770	Putative glycosyl hydrolase of Uncharacterized protein function (DUF1680)
Both	VIT_12s0059g02620	Receptor-like protein kinase-related family protein
Both	VIT_07s0141g00930	receptor-like protein kinase-related family protein
Both	VIT_12s0059g02600	Receptor-like protein kinase-related family protein
Both	VIT_07s0141g00520	serine carboxypeptidase-like 20
Both	VIT_08s0040g01140	serine carboxypeptidase-like 45
Both	VIT_08s0007g04480	serine carboxypeptidase-like 51
Both	VIT_06s0061g00890	serine carboxypeptidase-like 51
Both	VIT_19s0090g01490	SHV3-like 1
Both	VIT_18s0001g00470	SKU5 similar 5
Both	VIT_15s0048g01180	Subtilase family protein
Both	VIT_16s0098g00970	Subtilase family protein
Both	VIT_07s0129g00490	Subtilase family protein
Both	VIT_13s0019g02490	Subtilase family protein
Both	VIT_13s0019g02640	Subtilase family protein
Both	VIT_15s0048g01170	Subtilase family protein
Both	VIT_18s0001g14870	Subtilisin-like serine endopeptidase family protein
Both	VIT_02s0025g02170	trehalase 1
Both	VIT_19s0014g00410	TRICHOME BIREFRINGENCE-LIKE 42
Both	VIT_03s0038g01780	triosephosphate isomerase
Both	VIT_07s0005g02710	Uncharacterized protein
Both	VIT_15s0048g01200	xylem serine peptidase 1
Both	VIT_02s0236g00030	AAI domain-containing protein
Both	VIT_00s0184g00110	DOMON domain-containing protein
Both	VIT_14s0066g00620	Glyco_hydro_18 domain-containing protein
Both	VIT_14s0060g01590	GUB_WAK_bind domain-containing protein
Both	VIT_02s0236g00020	AAI domain-containing protein
Both	VIT_04s0044g01000	PMEI domain-containing protein
Both	VIT_18s0001g05030	Cellulase domain-containing protein
Both	VIT_03s0017g01420	FAD-binding PCMH-type domain-containing protein
Both	VIT_04s0008g00140	Chitin-binding type-1 domain-containing protein
Both	VIT_07s0005g06000	Uncharacterized protein
Both	VIT_08s0056g00500	Uncharacterized protein
Both	VIT_02s0025g04290	Uncharacterized protein
Both	VIT_12s0059g02590	Uncharacterized protein
Both	VIT_02s0025g02850	Uncharacterized protein
Both	VIT_02s0025g04300	Uncharacterized protein

## Sheet: S7
Table S7: Venn Diagram Analysis of Xf proteome
Detected	Accession ID (Uniprot)	Accesion ID (NCBI)	Protein Name
Both	Q87DE1	PD_0744	Surface protein
Both	Q87BC0	PD_1538	60 kDa chaperonin
Both	Q87E01	PD_0528	Autotransporter domain-containing protein
Both	Q87BR9	PD_1379	Autotransporter domain-containing protein
Both	Q87BS8	PD_1370	Chaperone protein DnaK
Both	Q87AA4	PD_1924	Fimbrial protein
Both	Q87AW0	PD_1703	Lipase/esterase (LesA)
Both	Q87AW1	PD_1702	Lipase/esterase (LesB)
Both	Q87C82	PD_1211	Lipase/esterase (LesC)
Both	Q87AW4	PD_1699	OmpA family protein
Both	Q87AV4	PD_1709	Outer membrane protein
Both	Q87AL6	PD_1807	Outer membrane protein
Both	Q87DF4	PD_0731	Outer membrane protein XadA
Both	Q87DC8	PD_0757	Peptidoglycan-associated outer membrane lipoprotein
Both	Q87EN3	PD_0270	Polyphosphate-selective porin O
Both	Q87AV2	PD_1711	TonB-dependent receptor
Both	Q87D31	PD_0855	VirK protein
Both	Q877P8	PD_1996	Elongation factor Tu
DIA+Prosit only	P63774	PD_1537	10 kDa chaperonin (GroES protein) (Protein Cpn10)
DIA+Prosit only	Q87BJ7	PD_1456	30S ribosomal protein S1
DIA+Prosit only	Q87E61	PD_0458	30S ribosomal protein S13
DIA+Prosit only	P66547	PD_1960	30S ribosomal protein S2
DIA+Prosit only	Q87E76	PD_0443	30S ribosomal protein S3
DIA+Prosit only	Q87E60	PD_0460	30S ribosomal protein S4
DIA+Prosit only	Q87E65	PD_0454	30S ribosomal protein S5
DIA+Prosit only	Q87A34	PD_1998	30S ribosomal protein S7
DIA+Prosit only	Q87BY8	PD_1308	5-methyltetrahydropteroyltriglutamate--homocysteine methyltransferase
DIA+Prosit only	Q87A29	PD_2004	50S ribosomal protein L1
DIA+Prosit only	Q87DD3	PD_0752	50S ribosomal protein L13
DIA+Prosit only	Q87E72	PD_0447	50S ribosomal protein L14
DIA+Prosit only	Q87E63	PD_0456	50S ribosomal protein L15
DIA+Prosit only	Q87E79	PD_0440	50S ribosomal protein L2
DIA+Prosit only	Q87E77	PD_0442	50S ribosomal protein L22
DIA+Prosit only	Q87E70	PD_0449	50S ribosomal protein L5
DIA+Prosit only	Q87A31	PD_2002	50S ribosomal protein L7/L12
DIA+Prosit only	Q87A85	PD_1943	50S ribosomal protein L9
DIA+Prosit only	Q87ER4	PD_0234	Aconitate hydratase (Aconitase) (EC 4.2.1.3)
DIA+Prosit only	Q87ER2	PD_0236	Aconitate hydratase B (EC 4.2.1.3) (EC 4.2.1.99) (2-methylisocitrate dehydratase)
DIA+Prosit only	Q87DE0	PD_0745	Alkyl hydroperoxide reductase C (EC 1.11.1.15) (Peroxiredoxin) (Thioredoxin peroxidase)
DIA+Prosit only	Q87E88	PD_0430	ATP synthase subunit alpha
DIA+Prosit only	Q87E90	PD_0428	ATP synthase subunit beta (EC 7.1.2.2) (ATP synthase F1 sector subunit beta) (F-ATPase subunit beta)
DIA+Prosit only	Q87EU3	PD_0205	ATP-dependent RNA helicase DeaD (EC 3.6.4.13) (Cold-shock DEAD box protein A)
DIA+Prosit only	Q87AY9	PD_1672	Bacterioferritin
DIA+Prosit only	Q87FB7	PD_0010	Biopolymer transport ExbB protein
DIA+Prosit only	Q87AJ0	PD_1835	Chaperone SurA (Peptidyl-prolyl cis-trans isomerase SurA) (PPIase SurA) (EC 5.2.1.8) (Rotamase SurA)
DIA+Prosit only	Q87E92	PD_0426	Chorismate mutase (EC 5.4.99.5)
DIA+Prosit only	Q87DC7	PD_0758	Dihydrolipoyl dehydrogenase (EC 1.8.1.4)
DIA+Prosit only	Q87DC6	PD_0759	Dihydrolipoyllysine-residue succinyltransferase component of 2-oxoglutarate dehydrogenase complex
DIA+Prosit only	P66713	PD_0461	DNA-directed RNA polymerase subunit alpha (RNAP subunit alpha)
DIA+Prosit only	Q87A32	PD_2001	DNA-directed RNA polymerase subunit beta (RNAP subunit beta)
DIA+Prosit only	Q87A33	PD_2000	DNA-directed RNA polymerase subunit beta' (RNAP subunit beta')
DIA+Prosit only	Q87A35	PD_1997	Elongation factor G
DIA+Prosit only	Q87C93	PD_1200	Ferric enterobactin receptor
DIA+Prosit only	Q87DC2	PD_0763	Fumarate hydratase class II
DIA+Prosit only	Q87E00	PD_0529	Glucanase
DIA+Prosit only	Q87CN9	PD_1026	Glutamine synthetase (EC 6.3.1.2)
DIA+Prosit only	Q87D45	PD_0841	Glycine--tRNA ligase beta subunit (EC 6.1.1.14) (Glycyl-tRNA synthetase beta subunit) (GlyRS)
DIA+Prosit only	Q87A58	PD_1973	Isocitrate/isopropylmalate dehydrogenase
DIA+Prosit only	Q87C16	PD_1280	Low molecular weight heat shock protein
DIA+Prosit only	Q87C60	PD_1235	Membrane-bound lytic transglycosylase
DIA+Prosit only	Q87CM5	PD_1040	Organic hydroperoxide resistance protein
DIA+Prosit only	Q87A67	PD_1964	Outer membrane export factor
DIA+Prosit only	Q87CK4	PD_1063	Outer membrane protein
DIA+Prosit only	Q87A00	PD_2039	Oxidoreductase
DIA+Prosit only	Q87DC5	PD_0760	Oxoglutarate dehydrogenase
DIA+Prosit only	Q87CZ4	PD_0895	Peptidoglycan-associated protein
DIA+Prosit only	Q87D30	PD_0856	Peptidyl-dipeptidase
DIA+Prosit only	Q87C10	PD_1286	Periplasmic serine endoprotease DegP-like (EC 3.4.21.107)
DIA+Prosit only	Q87ET5	PD_0213	Phosphoglucomutase
DIA+Prosit only	Q87EV0	PD_0198	Polyribonucleotide nucleotidyltransferase (EC 2.7.7.8) (Polynucleotide phosphorylase) (PNPase)
DIA+Prosit only	Q87AI0	PD_1845	Probable fructose-bisphosphate aldolase class 1 (EC 4.1.2.13) (Fructose-bisphosphate aldolase class I) (FBP aldolase)
DIA+Prosit only	Q87B31	PD_1629	Protein HflC
DIA+Prosit only	Q87CV3	PD_0955	Serine protease
DIA+Prosit only	Q87ET0	PD_0218	Serine protease
DIA+Prosit only	Q87CV6	PD_0950	Serine protease
DIA+Prosit only	Q87D17	PD_0870	Superoxide dismutase (EC 1.15.1.1)
DIA+Prosit only	Q87D62	PD_0824	Surface protein
DIA+Prosit only	Q87C67	PD_1229	Thioredoxin domain-containing protein
DIA+Prosit only	Q87B03	PD_1657	Toluene tolerance protein
DIA+Prosit only	Q87EI9	PD_0318	TonB_dep_Rec domain-containing protein
DIA+Prosit only	Q87B69	PD_1589	TonB-dependent receptor
DIA+Prosit only	Q87C13	PD_1283	TonB-dependent receptor
DIA+Prosit only	Q879Y4	PD_2055	Transcription termination factor Rho (EC 3.6.4.-) (ATP-dependent helicase Rho)
DIA+Prosit only	Q87EV5	PD_0193	Transcription termination/antitermination protein NusA
DIA+Prosit only	Q87EV4	PD_0194	Translation initiation factor IF-2
DIA+Prosit only	Q87E52	PD_0471	Trigger factor (TF) (EC 5.2.1.8) (PPIase)
DIA+Prosit only	Q87DM5	PD_0657	Uncharacterized protein
DIA+Prosit only	Q87AT4	PD_1736	Uncharacterized protein
DIA+Prosit only	Q87ER8	PD_0230	Uncharacterized protein
DIA+Prosit only	Q87CN7	PD_1028	YceI domain-containing protein

## Sheet: S8  
Table S8: Gene ontology analysis of V. vinifera by Panther
	VIT GPF DIA	#	Analyzed	Total (145)			VIT DIA_Prosit	#	Analyzed	Total (360)
	Protein Class	49	1	0.337931			Protein Class	151	1	0.419444
1	metabolite interconversion enzyme (PC00262)	22	0.44898	0.151724		1	metabolite interconversion enzyme (PC00262)	87	0.576159	0.241667
2	protein modifying enzyme (PC00260)	21	0.428571	0.144828		2	protein modifying enzyme (PC00260)	39	0.258278	0.108333
3	cytoskeletal protein (PC00085)	3	0.0612245	0.0206897		3	protein-binding activity modulator (PC00095)	5	0.0331126	0.0138889
4	defense/immunity protein (PC00090)	2	0.0408163	0.0137931		4	cytoskeletal protein (PC00085)	5	0.0331126	0.0138889
5	protein-binding activity modulator (PC00095)	1	0.0204082	0.00689655		5	defense/immunity protein (PC00090)	4	0.0264901	0.0111111
	Biological Process	67	1	0.462069		6	cell adhesion molecule (PC00069)	3	0.0198675	0.00833333
1	cellular process (GO:0009987)	18	0.268657	0.124138		7	scaffold/adaptor protein (PC00226)	2	0.013245	0.00555556
2	response to stimulus (GO:0050896)	15	0.223881	0.103448		8	chaperone (PC00072)	2	0.013245	0.00555556
3	metabolic process (GO:0008152)	15	0.223881	0.103448		9	translational protein (PC00263)	2	0.013245	0.00555556
4	localization (GO:0051179)	5	0.0746269	0.0344828		10	transporter (PC00227)	1	0.00662252	0.00277778
5	cellular component organization or biogenesis (GO:0071840)	3	0.0447761	0.0206897		11	nucleic acid binding protein (PC00171)	1	0.00662252	0.00277778
6	locomotion (GO:0040011)	3	0.0447761	0.0206897			Biological Process	196	1	0.544444
7	multi-organism process (GO:0051704)	2	0.0298507	0.0137931		1	cellular process (GO:0009987)	69	0.352041	0.191667
8	biological regulation (GO:0065007)	2	0.0298507	0.0137931		2	metabolic process (GO:0008152)	67	0.341837	0.186111
9	developmental process (GO:0032502)	2	0.0298507	0.0137931		3	response to stimulus (GO:0050896)	31	0.158163	0.0861111
10	multicellular organismal process (GO:0032501)	2	0.0298507	0.0137931		4	cellular component organization or biogenesis (GO:0071840)	7	0.0357143	0.0194444
	Molecular Function	51	1	0.351724		5	localization (GO:0051179)	7	0.0357143	0.0194444
1	catalytic activity (GO:0003824)	45	0.882353	0.310345		6	biological regulation (GO:0065007)	6	0.0306122	0.0166667
2	binding (GO:0005488)	5	0.0980392	0.0344828		7	locomotion (GO:0040011)	3	0.0153061	0.00833333
3	molecular function regulator (GO:0098772)	1	0.0196078	0.00689655		8	multi-organism process (GO:0051704)	2	0.0102041	0.00555556
						9	developmental process (GO:0032502)	2	0.0102041	0.00555556
						10	multicellular organismal process (GO:0032501)	2	0.0102041	0.00555556
							Molecular Function	177	1	0.491667
						1	catalytic activity (GO:0003824)	133	0.751412	0.369444
						2	binding (GO:0005488)	34	0.19209	0.0944444
						3	molecular function regulator (GO:0098772)	4	0.0225989	0.0111111
						4	transporter activity (GO:0005215)	3	0.0169492	0.00833333
						5	translation regulator activity (GO:0045182)	2	0.0112994	0.00555556
						6	structural molecule activity (GO:0005198)	1	0.00564972	0.00277778

## Sheet: S9
Table S9: Summary of enrichment analysis by Metascape for increased proteins (Arabidopsis ID)
Dataset	GroupID	Category	Term	Description	LogP	Log(q-value)	InTerm_InList	Genes	Symbols
DIA_up	1_Summary	GO Biological Processes	GO:0045087	innate immune response	-6.46853	-2.88282	8/394	815949,819632,820429,824608,826770,832474,840246,844407,824891,837904	PR1,PR4,HCHIB,EP3,OSM34,CHIA,MOS2,SAR3,BG3,GAPC2
DIA_up	2_Summary	GO Biological Processes	GO:0042737	drug catabolic process	-5.35588	-2.21991	6/248	818289,820429,824608,830416,832474,843498,837904,842354	AT2G37130,HCHIB,EP3,PRX52,CHIA,AT1G71695,GAPC2,ABC4
DIA_up	3_Summary	GO Biological Processes	GO:0006026	aminoglycan catabolic process	-5.05363	-2.21991	3/23	820429,824608,832474,837904,835641	HCHIB,EP3,CHIA,GAPC2,SVL1
DIA_up	4_Summary	GO Biological Processes	GO:0002218	activation of innate immune response	-3.78706	-1.11305	3/60	832474,840246,844407	CHIA,MOS2,SAR3
DIA_up	5_Summary	GO Biological Processes	GO:0071554	cell wall organization or biogenesis	-3.70867	-1.09681	7/702	820429,824056,824608,825322,829599,830736,835641	HCHIB,AT3G48950,EP3,AT3G61490,AT4G34480,AGAL1,SVL1
DIA_up	6_Summary	KEGG Pathway	ath04016	MAPK signaling pathway - plant	-2.81416	-0.512204	3/129	815949,820429,841430	PR1,HCHIB,AT1G50060
DIA_up	7_Summary	GO Biological Processes	GO:0046686	response to cadmium ion	-2.63647	-0.37999	4/317	820429,831660,837904,842337	HCHIB,ATMS1,GAPC2,AT1G60420
DIA+Prosit_up	1_Summary	GO Biological Processes	GO:0010038	response to metal ion	-7.67158	-3.88362	12/441	816248,817636,820006,820429,824710,831183,831660,837405,838779,842337,842681,843865,842354	NTRA,GSTF9,iPGAM2,HCHIB,TPI,TRA2,ATMS1,CSD1,PDIL1-1,AT1G60420,AT1G63770,AT1G75280,ABC4
DIA+Prosit_up	2_Summary	GO Biological Processes	GO:0006955	immune response	-7.03539	-3.72455	11/406	815949,819632,820429,821343,824608,826770,832474,838790,840190,840246,844407	PR1,PR4,HCHIB,MOS4,EP3,OSM34,CHIA,LYM1,SBT3.3,MOS2,SAR3
DIA+Prosit_up	3_Summary	GO Biological Processes	GO:0009617	response to bacterium	-6.01678	-3.00698	11/514	817636,819386,819632,821343,824608,824891,825868,826770,837405,840190,840246	GSTF9,GSTF8,PR4,MOS4,EP3,BG3,CRK25,OSM34,CSD1,SBT3.3,MOS2
DIA+Prosit_up	4_Summary	GO Biological Processes	GO:0006026	aminoglycan catabolic process	-4.22106	-1.63723	3/23	820429,824608,832474,818289,830416,820006,824710,827834	HCHIB,EP3,CHIA,AT2G37130,PRX52,iPGAM2,TPI,AT4G20860
DIA+Prosit_up	5_Summary	GO Biological Processes	GO:0051186	cofactor metabolic process	-3.75747	-1.31194	9/606	817636,818289,819386,820006,824710,827834,830416,831183,842354,826903	GSTF9,AT2G37130,GSTF8,iPGAM2,TPI,AT4G20860,PRX52,TRA2,ABC4,scpl20
DIA+Prosit_up	6_Summary	GO Biological Processes	GO:0098754	detoxification	-3.43975	-1.032	4/101	816248,817636,819386,837405,842681	NTRA,GSTF9,GSTF8,CSD1,AT1G63770
DIA+Prosit_up	7_Summary	GO Biological Processes	GO:0072593	reactive oxygen species metabolic process	-3.40593	-1.01591	5/186	816248,818289,827834,830416,837405	NTRA,AT2G37130,AT4G20860,PRX52,CSD1
DIA+Prosit_up	8_Summary	GO Biological Processes	GO:0071554	cell wall organization or biogenesis	-2.64483	-0.362028	8/702	817295,820429,824056,824608,825322,829599,835641,842879	AT2G27500,HCHIB,AT3G48950,EP3,AT3G61490,AT4G34480,SVL1,EXPB2
DIA+Prosit_up	9_Summary	GO Biological Processes	GO:0009814	defense response, incompatible interaction	-2.33913	-0.119375	4/201	815949,819632,820429,826770,841430	PR1,PR4,HCHIB,OSM34,AT1G50060

[truncated: 1 more sheets: S10]
